# Supplementary material for: Development of simple sequence repeat markers for sugarcane from data mining of expressed sequence tags
Source: Front Plant Sci. 2023 Oct 23;14:1199210. doi: 10.3389/fpls.2023.1199210 (PMC10627005; doi:10.3389/fpls.2023.1199210)
Supplement: Supplementary file 1 [file Table_1.xlsx]

## Sheet: EST-SSR motifs identified
Supplementary Table S1. SSR motifs identified in sugarcane genome.
ID	SSR nr.	SSR type	SSR mitif	size	start	end
Contig10016	1	p1	(T)11	11	1412	1422
Contig10018	1	p3	(CTG)5	15	144	158
Contig10019	1	p3	(CCA)5	15	102	116
Contig1002	1	p3	(GCT)5	15	896	910
Contig10024	1	p3	(GCT)6	18	165	182
Contig10032	1	p3	(GCG)8	24	385	408
Contig10033	1	p1	(T)16	16	1341	1356
Contig10037	1	p1	(A)15	15	1836	1850
Contig10046	1	p4	(CTGC)6	24	266	289
Contig10055	1	p3	(TGG)5	15	795	809
Contig10062	1	p3	(GGC)6	18	259	276
Contig10066	1	p3	(GGA)5	15	102	116
Contig1007	1	p1	(A)12	12	8	19
Contig10071	1	p1	(T)10	10	761	770
Contig10081	2	p3	(CGG)6	18	423	440
Contig10081	1	p3	(TCC)5	15	22	36
Contig10081	4	p4	(GGAT)6	24	1389	1412
Contig10092	1	p3	(CGA)5	15	85	99
Contig10093	1	p3	(CGC)7	21	39	59
Contig10094	1	p1	(T)13	13	667	679
Contig1010	1	p1	(A)19	19	876	894
Contig10101	1	p1	(A)11	11	564	574
Contig10103	1	p2	(CT)7	14	118	131
Contig10115	1	p1	(A)12	12	348	359
Contig10116	1	p1	(A)17	17	691	707
Contig1012	1	p1	(A)15	15	1191	1205
Contig10129	1	p3	(GCA)5	15	80	94
Contig10133	1	p1	(T)12	12	1326	1337
Contig10148	1	p2	(CT)10	20	8	27
Contig10162	1	p1	(T)10	10	1065	1074
Contig10169	1	p1	(A)13	13	823	835
Contig10178	1	p3	(CGA)5	15	284	298
Contig10183	1	p2	(GA)6	12	52	63
Contig10184	1	p1	(C)13	13	592	604
Contig10188	1	p2	(AT)6	12	22	33
Contig10194	1	p5	(CTTTT)6	30	1117	1146
Contig10207	1	p1	(C)18	18	305	322
Contig10215	1	p1	(A)12	12	45	56
Contig10219	1	p3	(CCA)6	18	554	571
Contig10221	1	p4	(TGCA)5	20	429	448
Contig10230	1	p2	(AG)6	12	50	61
Contig10245	1	p1	(T)13	13	2301	2313
Contig10255	2	p1	(A)12	12	1519	1530
Contig10255	1	p3	(GGA)5	15	311	325
Contig10259	2	p1	(T)17	17	913	929
Contig10259	1	p3	(GTC)5	15	676	690
Contig10264	1	p1	(A)10	10	720	729
Contig10266	1	p6	(GCCTCC)5	30	238	267
Contig10271	1	p3	(CTC)5	15	382	396
Contig10282	1	p3	(GCA)8	24	38	61
Contig10302	1	p3	(TAC)7	21	225	245
Contig10308	1	p1	(T)13	13	627	639
Contig10309	1	p1	(A)10	10	668	677
Contig10319	1	p5	(GTTCT)8	40	1	40
Contig10320	1	p1	(T)10	10	414	423
Contig10327	1	p4	(ATCC)5	20	7	26
Contig10330	1	p2	(TG)9	18	733	750
Contig10334	1	p2	(AG)8	16	84	99
Contig10346	1	p1	(T)10	10	609	618
Contig10351	1	p2	(CT)6	12	1	12
Contig10353	1	p3	(GCA)5	15	170	184
Contig10354	1	p3	(CCG)5	15	35	49
Contig10357	1	p1	(A)10	10	51	60
Contig10358	1	p3	(GCG)5	15	165	179
Contig10369	1	p2	(GT)6	12	220	231
Contig1037	1	p3	(CAG)6	18	919	936
Contig10373	1	p1	(T)10	10	574	583
Contig10379	1	p1	(T)10	10	139	148
Contig10384	2	p3	(CGG)5	15	574	588
Contig10384	1	p3	(GCT)7	21	221	241
Contig10390	1	p1	(T)10	10	644	653
Contig10391	1	p1	(A)15	15	989	1003
Contig10399	1	p1	(C)11	11	675	685
Contig10405	1	p3	(GCC)6	18	224	241
Contig10412	1	p1	(A)11	11	621	631
Contig10416	1	p1	(T)10	10	700	709
Contig10417	1	p1	(T)10	10	56	65
Contig10417	2	p3	(CCG)5	15	281	295
Contig1042	1	p1	(T)10	10	772	781
Contig10423	1	p3	(CCG)5	15	662	676
Contig1043	1	p3	(GGC)5	15	71	85
Contig10431	1	p3	(CAC)6	18	503	520
Contig10434	1	p3	(CAG)5	15	60	74
Contig10434	2	p3	(GAC)5	15	589	603
Contig10436	1	p1	(C)14	14	690	703
Contig10445	1	p3	(CCG)5	15	61	75
Contig10447	1	p3	(CGC)5	15	362	376
Contig10449	1	p1	(A)10	10	506	515
Contig10451	1	p3	(GCT)5	15	102	116
Contig10454	1	p3	(GGT)5	15	288	302
Contig10461	2	p3	(GAC)6	18	739	756
Contig10461	1	p3	(GGC)5	15	415	429
Contig10467	1	p1	(A)30	30	969	998
Contig10478	1	p3	(GGC)5	15	370	384
Contig10481	1	p3	(CGC)6	18	33	50
Contig10484	1	p1	(A)10	10	1053	1062
Contig10501	1	p6	(ATTGGA)7	42	142	183
Contig10506	1	p2	(CT)6	12	47	58
Contig1051	1	p3	(CCG)5	15	25	39
Contig10511	3	p1	(A)21	21	715	735
Contig10511	1	p3	(GGC)7	21	73	93
Contig10511	2	p4	(CATG)5	20	564	583
Contig10512	1	p3	(TTC)7	21	220	240
Contig10512	2	p6	(AAGCTC)5	30	408	437
Contig10515	1	p3	(GGC)6	18	252	269
Contig10516	1	p2	(CT)13	26	7	32
Contig10516	2	p3	(GCG)5	15	241	255
Contig10527	1	p3	(AAG)8	24	896	919
Contig10529	1	p3	(CCG)6	18	772	789
Contig10560	1	p3	(GAT)10	30	373	402
Contig10561	1	p1	(A)12	12	985	996
Contig10570	1	p3	(ACG)5	15	545	559
Contig10571	1	p3	(CGG)5	15	162	176
Contig10572	1	p3	(CCG)7	21	95	115
Contig10578	1	p3	(CCG)5	15	21	35
Contig10579	1	p1	(A)15	15	51	65
Contig1058	1	p1	(T)12	12	925	936
Contig1059	1	p1	(A)10	10	49	58
Contig10592	1	p2	(GA)8	16	37	52
Contig1060	1	p1	(T)22	22	56	77
Contig10609	1	p1	(T)10	10	388	397
Contig10611	1	p3	(AGG)6	18	254	271
Contig10628	1	p3	(CCT)5	15	83	97
Contig10633	1	p1	(T)12	12	228	239
Contig10638	1	p3	(CGC)5	15	191	205
Contig10643	1	p1	(A)10	10	1330	1339
Contig10660	1	p2	(CT)10	20	1	20
Contig10669	1	p1	(T)11	11	232	242
Contig1067	1	p2	(TC)7	14	18	31
Contig10675	1	p1	(A)10	10	1	10
Contig10679	1	c	(A)14cc(A)31	47	770	816
Contig10685	1	p3	(CGG)6	18	32	49
Contig10691	1	p2	(GC)7	14	226	239
Contig10692	1	p3	(GGA)5	15	295	309
Contig10694	1	p1	(T)11	11	413	423
Contig10697	1	p1	(T)11	11	392	402
Contig10700	1	p1	(A)11	11	848	858
Contig10706	1	p3	(ACC)5	15	31	45
Contig10707	1	p1	(A)13	13	925	937
Contig10708	1	p3	(CCG)5	15	71	85
Contig10709	1	p1	(G)11	11	72	82
Contig10714	1	p3	(CGG)5	15	247	261
Contig10728	1	p1	(A)32	32	431	462
Contig10735	1	p2	(AT)7	14	94	107
Contig10737	1	p3	(CGC)5	15	709	723
Contig10739	1	p4	(CATA)5	20	164	183
Contig1076	1	p3	(CCA)5	15	631	645
Contig10760	1	p1	(T)10	10	331	340
Contig10765	1	p1	(T)10	10	436	445
Contig10770	1	p2	(GA)8	16	25	40
Contig10771	1	p1	(T)13	13	116	128
Contig10772	2	p1	(G)10	10	558	567
Contig10772	1	p3	(GCA)5	15	247	261
Contig1078	1	p2	(GA)8	16	221	236
Contig10803	1	p1	(A)11	11	1173	1183
Contig1081	1	p2	(CT)21	42	752	793
Contig10810	1	p1	(A)12	12	867	878
Contig10814	1	p1	(A)17	17	478	494
Contig10817	1	p2	(CT)6	12	82	93
Contig10824	1	p1	(T)11	11	516	526
Contig10828	1	p3	(CGG)8	24	166	189
Contig10828	2	p3	(TTG)5	15	437	451
Contig10829	1	p3	(CCG)5	15	147	161
Contig1083	1	p3	(AGG)5	15	135	149
Contig10832	1	p3	(GCC)5	15	608	622
Contig10838	1	p1	(A)10	10	570	579
Contig10840	1	p1	(T)15	15	613	627
Contig10843	1	p1	(T)15	15	64	78
Contig10853	1	p3	(CCA)5	15	120	134
Contig10859	1	p3	(CTG)11	33	719	751
Contig10859	2	p3	(GCG)6	18	928	945
Contig10862	1	p1	(A)12	12	1199	1210
Contig10864	1	p1	(A)12	12	354	365
Contig10865	2	p3	(CCG)5	15	548	562
Contig10865	1	p3	(GCA)5	15	273	287
Contig1087	1	p2	(GC)6	12	686	697
Contig10873	1	p1	(A)10	10	561	570
Contig10873	2	p1	(A)31	31	1203	1233
Contig10874	1	p1	(C)19	19	30	48
Contig10878	1	p3	(GGC)6	18	318	335
Contig10879	1	p1	(A)11	11	822	832
Contig10880	1	p3	(GCA)5	15	392	406
Contig10886	1	p1	(T)10	10	167	176
Contig10887	1	p3	(CGG)6	18	437	454
Contig10913	1	p3	(AGC)5	15	615	629
Contig10928	1	p1	(T)11	11	587	597
Contig10934	2	p2	(CA)6	12	732	743
Contig10940	1	p2	(GT)7	14	480	493
Contig10948	1	p1	(T)10	10	501	510
Contig10960	1	p6	(GAACCT)5	30	582	611
Contig10961	1	p1	(A)12	12	696	707
Contig10969	1	p1	(A)15	15	1308	1322
Contig10975	1	p1	(A)11	11	27	37
Contig10975	2	p3	(GGT)5	15	265	279
Contig10976	1	p3	(TGC)5	15	576	590
Contig10979	1	p1	(T)12	12	1064	1075
Contig10999	1	p2	(GC)6	12	440	451
Contig11001	1	p3	(CCG)5	15	21	35
Contig11004	1	p3	(GCA)5	15	41	55
Contig11007	1	p1	(A)15	15	3001	3015
Contig11012	1	p6	(GTCCCG)6	36	161	196
Contig11013	1	p3	(GCC)5	15	191	205
Contig11016	1	p1	(A)10	10	17	26
Contig11018	1	p2	(GC)6	12	207	218
Contig11020	1	p3	(CGC)5	15	53	67
Contig11021	1	p3	(CCG)5	15	59	73
Contig11031	1	p1	(C)12	12	610	621
Contig11040	1	p3	(GGC)5	15	229	243
Contig11044	3	p1	(T)10	10	1172	1181
Contig11044	1	p3	(GCG)5	15	23	37
Contig11045	1	p1	(T)10	10	709	718
Contig11049	1	p3	(CGC)5	15	164	178
Contig11051	1	p1	(A)19	19	537	555
Contig11065	1	p1	(G)23	23	798	820
Contig11069	1	p1	(A)10	10	328	337
Contig11075	1	p1	(A)10	10	401	410
Contig11083	1	p1	(A)21	21	831	851
Contig11092	1	p3	(GCG)5	15	314	328
Contig11097	1	p1	(T)12	12	49	60
Contig11097	2	p3	(AAG)5	15	461	475
Contig11098	1	p1	(T)12	12	2199	2210
Contig1110	1	p1	(T)11	11	942	952
Contig11102	1	p1	(A)27	27	1956	1982
Contig11103	1	p2	(CG)7	14	76	89
Contig11104	1	p3	(CGG)5	15	61	75
Contig1111	1	p3	(TGT)5	15	754	768
Contig11113	1	p2	(CT)9	18	19	36
Contig11121	1	p3	(GTG)7	21	594	614
Contig11125	1	p3	(TAC)5	15	762	776
Contig11126	1	p1	(A)24	24	61	84
Contig11136	1	p3	(GCC)5	15	349	363
Contig11138	1	p1	(T)10	10	847	856
Contig11148	1	p3	(GGC)5	15	399	413
Contig1115	1	p1	(A)12	12	896	907
Contig11150	1	p2	(CT)7	14	49	62
Contig11165	1	p3	(CGG)5	15	336	350
Contig11169	1	p1	(C)11	11	791	801
Contig11170	1	p1	(A)24	24	1	24
Contig11176	1	p1	(A)10	10	692	701
Contig1118	1	p2	(AT)18	36	1352	1387
Contig11180	1	p3	(TCG)6	18	102	119
Contig11181	1	p3	(AGC)5	15	773	787
Contig11184	1	p3	(TTG)5	15	689	703
Contig11191	1	p1	(A)16	16	894	909
Contig11193	1	p1	(A)17	17	1112	1128
Contig112	1	p1	(C)13	13	1151	1163
Contig11202	1	p3	(GTG)5	15	609	623
Contig11203	1	p3	(AGG)6	18	73	90
Contig11208	1	p3	(CGC)8	24	58	81
Contig11212	1	p3	(CGC)5	15	131	145
Contig11214	1	p3	(CCA)5	15	148	162
Contig11215	1	p1	(C)10	10	1543	1552
Contig11217	2	p1	(A)11	11	990	1000
Contig11217	1	p3	(GGA)5	15	116	130
Contig1122	1	p1	(A)10	10	951	960
Contig11235	1	p1	(A)10	10	119	128
Contig11237	1	p1	(T)14	14	692	705
Contig11241	1	p1	(T)12	12	445	456
Contig11245	1	p3	(CCG)5	15	416	430
Contig11249	1	p3	(GGC)5	15	557	571
Contig11252	1	p3	(CGC)7	21	26	46
Contig11258	1	p3	(GCC)5	15	530	544
Contig11262	1	p3	(GCG)6	18	202	219
Contig11276	1	p1	(G)10	10	190	199
Contig11283	1	p2	(AG)6	12	23	34
Contig11286	1	p2	(CG)6	12	233	244
Contig11287	1	p1	(G)10	10	1001	1010
Contig11289	1	p3	(CTG)6	18	523	540
Contig11294	1	p1	(A)18	18	980	997
Contig11296	1	p3	(CGG)5	15	173	187
Contig11305	1	p3	(CGG)5	15	576	590
Contig11312	1	p1	(T)10	10	514	523
Contig11318	1	p1	(G)10	10	855	864
Contig11326	1	p3	(CCG)6	18	202	219
Contig11327	1	p2	(CT)11	22	93	114
Contig11330	1	p3	(CGT)5	15	322	336
Contig11336	1	p3	(AGC)5	15	167	181
Contig11341	1	p3	(GGC)5	15	209	223
Contig11356	1	p3	(CCG)6	18	22	39
Contig11363	1	p3	(GGT)8	24	419	442
Contig11363	2	p3	(TGG)5	15	544	558
Contig11365	1	p3	(TGC)5	15	813	827
Contig11367	1	p3	(GGC)5	15	113	127
Contig1137	1	p3	(GAA)5	15	824	838
Contig11378	1	p4	(GCGT)5	20	321	340
Contig11380	1	p1	(A)17	17	822	838
Contig11385	2	p3	(AGC)6	18	844	861
Contig11385	3	p4	(GCGT)5	20	1161	1180
Contig11394	1	p1	(A)35	35	1607	1641
Contig11405	1	p3	(AAG)5	15	853	867
Contig1141	1	p3	(TCC)5	15	12	26
Contig11411	1	p1	(A)23	23	958	980
Contig11417	1	p1	(T)12	12	649	660
Contig11426	1	p2	(AC)6	12	658	669
Contig11427	1	p3	(GGC)7	21	40	60
Contig11434	1	p3	(CCG)6	18	28	45
Contig1145	1	p1	(T)12	12	437	448
Contig11467	2	p3	(CCT)5	15	438	452
Contig11467	1	p3	(GGA)6	18	220	237
Contig1147	1	p1	(A)10	10	914	923
Contig11472	1	p1	(A)10	10	214	223
Contig11473	1	p1	(G)11	11	612	622
Contig11489	1	p3	(GCC)6	18	185	202
Contig11505	1	p3	(CCA)7	21	537	557
Contig11506	1	p1	(A)10	10	677	686
Contig11509	1	p3	(CCG)11	33	38	70
Contig11509	2	p3	(GTG)6	18	308	325
Contig11515	1	p3	(CCG)5	15	294	308
Contig1152	1	p3	(GCA)5	15	5	19
Contig1152	2	p6	(CTCTGG)7	42	614	655
Contig11523	1	p1	(A)17	17	641	657
Contig11531	1	p1	(A)10	10	1302	1311
Contig11546	1	p1	(T)10	10	1226	1235
Contig11555	1	p3	(CCG)6	18	116	133
Contig11556	1	p1	(A)15	15	168	182
Contig11575	1	p1	(T)10	10	813	822
Contig11577	1	p1	(A)11	11	149	159
Contig11586	1	p3	(CCT)8	24	211	234
Contig11593	1	p3	(CGG)5	15	34	48
Contig11624	1	p1	(T)10	10	257	266
Contig11630	1	p1	(T)13	13	613	625
Contig11636	1	p1	(T)10	10	717	726
Contig11642	1	p3	(GTA)5	15	294	308
Contig11648	1	p3	(GAA)6	18	267	284
Contig11649	3	p1	(C)10	10	776	785
Contig11649	1	p2	(CT)7	14	6	19
Contig11649	2	p3	(CAC)5	15	478	492
Contig11652	1	p3	(GGC)7	21	44	64
Contig11663	1	p2	(AT)6	12	1998	2009
Contig11664	1	p3	(CGG)5	15	355	369
Contig11666	1	p3	(CCG)5	15	198	212
Contig11669	1	p1	(T)11	11	1264	1274
Contig11671	1	p4	(AGCT)5	20	121	140
Contig11678	1	p3	(CGG)5	15	203	217
Contig11697	1	p3	(AGA)5	15	174	188
Contig11699	1	p1	(T)10	10	842	851
Contig11700	1	p3	(GCG)5	15	413	427
Contig11709	1	p3	(CAG)5	15	601	615
Contig1171	1	p3	(CGC)6	18	12	29
Contig11710	1	p1	(T)11	11	555	565
Contig11715	1	p1	(A)15	15	1339	1353
Contig11722	1	p2	(CG)7	14	44	57
Contig11725	1	p3	(CAC)5	15	63	77
Contig11728	1	p3	(CAG)6	18	625	642
Contig11729	1	p3	(CCG)5	15	135	149
Contig11742	1	p2	(CT)17	34	23	56
Contig11746	1	p1	(A)10	10	27	36
Contig11747	1	p1	(A)10	10	119	128
Contig11749	1	p1	(A)13	13	681	693
Contig11759	1	p3	(GCC)5	15	339	353
Contig11768	1	p1	(A)11	11	987	997
Contig11771	1	p1	(A)19	19	701	719
Contig11782	1	p1	(A)10	10	985	994
Contig11784	1	p1	(A)20	20	1056	1075
Contig11793	1	p1	(T)10	10	519	528
Contig11808	2	p3	(CGG)6	18	337	354
Contig11808	1	p3	(GCT)5	15	77	91
Contig1181	1	p1	(A)11	11	39	49
Contig11820	1	p1	(A)11	11	295	305
Contig11822	1	p2	(AG)7	14	36	49
Contig11822	2	p3	(GCG)5	15	434	448
Contig1184	1	p3	(AGA)5	15	712	726
Contig11848	2	p3	(CGC)5	15	467	481
Contig11848	1	p4	(CTGC)5	20	20	39
Contig1185	1	p1	(T)11	11	205	215
Contig11852	1	p3	(AAG)5	15	1182	1196
Contig11854	1	p3	(AGC)5	15	355	369
Contig1186	1	p3	(CCG)5	15	81	95
Contig11867	1	p3	(GCG)6	18	90	107
Contig11874	1	p3	(TCC)5	15	6	20
Contig11876	1	p3	(GCG)9	27	53	79
Contig11884	1	p3	(CGG)5	15	42	56
Contig11895	1	p1	(T)12	12	863	874
Contig11897	1	p2	(AG)6	12	288	299
Contig11898	1	p1	(T)10	10	679	688
Contig11900	1	p1	(T)10	10	548	557
Contig11910	1	p1	(A)12	12	1192	1203
Contig11916	1	p1	(T)13	13	641	653
Contig11918	1	p1	(A)12	12	942	953
Contig11930	1	p1	(T)10	10	853	862
Contig11935	1	p1	(A)21	21	838	858
Contig11936	1	p1	(A)19	19	1753	1771
Contig11939	1	p3	(CAC)5	15	55	69
Contig11940	1	p3	(GTC)5	15	804	818
Contig11941	1	p3	(GTC)5	15	33	47
Contig11948	1	p3	(GGC)6	18	91	108
Contig1196	2	p3	(CAG)13	39	373	411
Contig11960	1	p2	(GA)7	14	50	63
Contig11965	1	p3	(CCG)5	15	153	167
Contig11967	1	p3	(CGC)6	18	78	95
Contig11970	1	p1	(A)15	15	706	720
Contig11976	1	p2	(GA)13	26	1342	1367
Contig11978	1	p1	(A)11	11	110	120
Contig11978	2	p3	(CCT)6	18	315	332
Contig11980	1	p3	(AGC)5	15	285	299
Contig11987	1	p3	(GAA)5	15	139	153
Contig11995	1	p1	(A)14	14	48	61
Contig11997	1	p2	(TA)8	16	901	916
Contig12001	1	p2	(CT)6	12	39	50
Contig12006	1	p1	(T)11	11	73	83
Contig12007	1	p1	(T)77	77	74	150
Contig12016	2	p1	(A)51	51	540	590
Contig1202	1	p3	(GGC)5	15	51	65
Contig12025	1	p1	(T)10	10	956	965
Contig12029	1	p1	(A)12	12	696	707
Contig1203	1	p1	(T)11	11	755	765
Contig12033	2	p3	(AAG)6	18	505	522
Contig12033	1	p3	(TTC)5	15	63	77
Contig12041	2	p1	(T)12	12	1057	1068
Contig12041	1	p2	(CT)7	14	159	172
Contig12052	1	p2	(CT)9	18	216	233
Contig12056	1	p1	(C)12	12	1	12
Contig12061	1	p1	(T)13	13	134	146
Contig12069	2	p3	(CCG)5	15	926	940
Contig12069	1	p3	(TGC)5	15	767	781
Contig1207	1	p1	(A)17	17	983	999
Contig1208	1	p3	(TTG)5	15	505	519
Contig12087	1	p3	(GGC)5	15	659	673
Contig12089	1	p1	(T)10	10	1128	1137
Contig12094	1	p3	(TGC)6	18	143	160
Contig12096	1	p2	(AT)26	52	12	63
Contig12107	1	p1	(T)10	10	627	636
Contig12110	1	p1	(T)10	10	1125	1134
Contig12111	1	p3	(GCA)6	18	2034	2051
Contig12114	1	p1	(T)10	10	682	691
Contig12115	1	p1	(A)10	10	95	104
Contig12122	2	p1	(G)11	11	842	852
Contig12122	1	p3	(CCG)5	15	173	187
Contig12125	1	p1	(T)10	10	719	728
Contig12130	1	p1	(T)13	13	633	645
Contig12131	1	p3	(CGA)8	24	189	212
Contig12136	1	p6	(GCCAAA)5	30	577	606
Contig12137	1	p1	(T)14	14	1952	1965
Contig12139	1	p1	(A)10	10	1628	1637
Contig12146	1	p3	(CAG)5	15	136	150
Contig1215	1	p2	(AG)15	30	1623	1652
Contig12150	1	p3	(GGC)5	15	259	273
Contig12153	1	p3	(GCA)7	21	76	96
Contig12158	1	p3	(AAC)8	24	1659	1682
Contig12160	2	p3	(TCT)5	15	308	322
Contig12161	1	p1	(T)12	12	675	686
Contig1217	1	p3	(CGG)5	15	355	369
Contig12175	1	p3	(GCT)6	18	182	199
Contig12192	1	p3	(CTG)5	15	1	15
Contig12202	1	p2	(CT)7	14	396	409
Contig12203	1	p3	(CGC)6	18	31	48
Contig12212	1	p2	(GA)7	14	27	40
Contig12250	1	p1	(A)21	21	880	900
Contig12252	2	p1	(A)10	10	972	981
Contig12252	1	p1	(C)12	12	780	791
Contig12253	1	p2	(AT)8	16	509	524
Contig12258	1	p3	(CCG)5	15	49	63
Contig12259	1	p1	(T)11	11	482	492
Contig1226	1	p3	(GCG)5	15	250	264
Contig12278	1	p1	(A)11	11	472	482
Contig12285	1	p2	(GA)6	12	182	193
Contig12289	1	p3	(GAC)5	15	533	547
Contig12292	1	p1	(T)12	12	900	911
Contig12293	1	p3	(GCT)6	18	740	757
Contig12295	1	p2	(AG)9	18	29	46
Contig1230	1	p3	(CAG)7	21	318	338
Contig12309	1	p1	(A)11	11	652	662
Contig12318	1	p3	(TGG)6	18	295	312
Contig12326	1	p1	(A)15	15	939	953
Contig12329	1	p1	(A)28	28	1257	1284
Contig12330	1	p5	(GAGCT)5	25	117	141
Contig12335	1	p3	(CTC)5	15	133	147
Contig12337	2	p1	(A)43	43	1194	1236
Contig12337	1	p3	(GCC)5	15	377	391
Contig12339	1	p1	(A)15	15	1638	1652
Contig1234	1	p2	(CT)6	12	121	132
Contig12340	1	p2	(AC)8	16	64	79
Contig12354	1	p2	(TA)6	12	25	36
Contig12357	1	p3	(GCA)6	18	39	56
Contig12368	1	p3	(AGC)5	15	533	547
Contig1237	1	p1	(A)12	12	2630	2641
Contig12373	1	p1	(A)12	12	1	12
Contig12384	1	p1	(A)16	16	39	54
Contig12388	1	p1	(T)10	10	616	625
Contig12399	1	p3	(AGG)5	15	115	129
Contig12404	2	p1	(A)11	11	592	602
Contig12404	1	p3	(TCC)7	21	118	138
Contig1241	1	p2	(CT)17	34	88	121
Contig12417	1	p1	(T)10	10	380	389
Contig12421	2	p1	(A)34	34	633	666
Contig12421	1	p3	(TGG)5	15	219	233
Contig12422	1	p1	(T)10	10	221	230
Contig12432	1	p3	(GCA)5	15	162	176
Contig12439	1	p3	(GCA)5	15	197	211
Contig12443	1	p1	(T)10	10	113	122
Contig12451	1	p3	(CGA)8	24	820	843
Contig12452	1	p4	(GACA)6	24	131	154
Contig12456	1	p1	(C)12	12	508	519
Contig12457	1	p1	(T)10	10	51	60
Contig12458	1	p1	(T)10	10	790	799
Contig1246	1	p2	(TC)6	12	37	48
Contig12482	1	p2	(GT)9	18	1210	1227
Contig12483	1	p1	(G)10	10	1642	1651
Contig1249	1	p2	(TC)9	18	404	421
Contig1250	1	p3	(CGT)5	15	321	335
Contig12504	1	p3	(ATC)5	15	640	654
Contig1251	1	p1	(G)10	10	398	407
Contig12513	1	p3	(CCG)5	15	191	205
Contig12515	1	p1	(A)13	13	1103	1115
Contig12516	1	p1	(A)10	10	56	65
Contig12518	1	p3	(GCC)7	21	112	132
Contig12527	1	p1	(A)19	19	1005	1023
Contig12530	1	p2	(AT)16	32	440	471
Contig12531	1	p2	(GC)6	12	53	64
Contig12538	1	p3	(CAA)5	15	207	221
Contig1254	1	p3	(CGG)7	21	515	535
Contig12544	1	p1	(A)18	18	2327	2344
Contig12556	1	p3	(CAG)6	18	578	595
Contig12557	1	p3	(CAG)6	18	443	460
Contig1256	1	p2	(TG)15	30	430	459
Contig12560	1	p2	(GA)13	26	132	157
Contig12567	1	p1	(A)16	16	57	72
Contig12571	1	p1	(A)11	11	3	13
Contig12579	1	p1	(A)10	10	211	220
Contig12596	1	p2	(GA)6	12	13	24
Contig12598	1	p1	(T)10	10	150	159
Contig12604	1	p1	(T)56	56	244	299
Contig12631	1	p2	(CT)6	12	39	50
Contig12633	1	p2	(CT)32	64	12	75
Contig12634	1	p1	(A)10	10	74	83
Contig12636	1	p3	(CGG)5	15	244	258
Contig12642	1	p1	(T)12	12	540	551
Contig12642	2	p3	(CAT)5	15	883	897
Contig12645	1	p1	(A)10	10	569	578
Contig12656	1	p3	(CGG)6	18	179	196
Contig12664	1	p2	(CA)6	12	324	335
Contig12699	1	p1	(A)12	12	1632	1643
Contig127	1	p3	(CGC)7	21	48	68
Contig12703	1	p1	(A)13	13	102	114
Contig12704	1	p3	(CGG)5	15	555	569
Contig12718	1	p3	(CGT)5	15	70	84
Contig12722	2	p1	(A)15	15	1438	1452
Contig12722	1	p3	(GCT)5	15	989	1003
Contig1273	1	p2	(CT)6	12	105	116
Contig12739	1	p1	(C)12	12	1198	1209
Contig12743	1	p1	(A)12	12	1559	1570
Contig12762	1	p1	(T)10	10	1379	1388
Contig12768	1	p1	(A)14	14	1089	1102
Contig12772	1	p1	(A)10	10	1062	1071
Contig12780	1	p2	(CT)18	36	172	207
Contig12789	1	p2	(AG)6	12	41	52
Contig12799	1	p2	(TG)8	16	1505	1520
Contig128	1	p2	(TG)7	14	1073	1086
Contig12803	1	p3	(CGC)6	18	105	122
Contig12807	1	p1	(A)10	10	1064	1073
Contig12813	1	p3	(GGC)5	15	528	542
Contig12815	1	p2	(TC)14	28	15	42
Contig12816	1	p1	(A)17	17	1508	1524
Contig12817	1	p1	(T)12	12	622	633
Contig12817	2	p2	(TA)6	12	843	854
Contig12827	1	p1	(A)11	11	702	712
Contig12843	1	p1	(A)15	15	1441	1455
Contig12848	1	p3	(GAG)6	18	31	48
Contig12870	1	p1	(T)12	12	976	987
Contig12875	1	p1	(G)10	10	1118	1127
Contig12880	1	p4	(TTTA)5	20	569	588
Contig1289	1	p3	(GTC)5	15	343	357
Contig12891	2	p3	(CCA)5	15	681	695
Contig12894	1	p1	(A)12	12	623	634
Contig12905	2	p1	(A)10	10	758	767
Contig12905	1	p3	(CCG)5	15	131	145
Contig12916	1	p1	(T)11	11	738	748
Contig12929	1	p1	(A)12	12	79	90
Contig12938	1	p3	(AGC)5	15	223	237
Contig1294	1	p3	(GCT)7	21	414	434
Contig1296	1	p3	(CGG)5	15	380	394
Contig12966	2	p1	(A)10	10	279	288
Contig12966	3	p1	(A)20	20	439	458
Contig12966	1	p1	(T)10	10	89	98
Contig1298	1	p3	(CGG)5	15	261	275
Contig12982	1	p1	(A)16	16	664	679
Contig1299	1	p3	(TCC)6	18	63	80
Contig13	1	p1	(T)10	10	75	84
Contig1300	1	p2	(CT)7	14	165	178
Contig13004	2	p3	(GTG)5	15	206	220
Contig13004	1	p3	(TGG)5	15	72	86
Contig13021	1	p3	(CGG)5	15	96	110
Contig13024	1	p2	(CA)7	14	1012	1025
Contig13027	1	p1	(T)10	10	47	56
Contig13038	1	p1	(T)25	25	67	91
Contig13042	2	p1	(A)11	11	594	604
Contig13042	1	p4	(CTCC)5	20	82	101
Contig13056	1	p3	(AAG)5	15	324	338
Contig13056	2	p3	(GAC)6	18	477	494
Contig13065	1	p3	(CGT)5	15	256	270
Contig13074	1	p2	(TG)6	12	912	923
Contig13076	1	p2	(AT)29	58	70	127
Contig13085	1	p3	(GCA)5	15	106	120
Contig13098	2	p1	(T)10	10	329	338
Contig1310	1	p1	(C)11	11	24	34
Contig13106	1	p1	(A)15	15	438	452
Contig13107	1	p1	(T)11	11	144	154
Contig13119	1	p1	(A)13	13	462	474
Contig13124	1	p3	(ACC)5	15	138	152
Contig13124	2	p3	(CTC)6	18	444	461
Contig13131	1	p1	(C)10	10	581	590
Contig13142	3	p1	(C)13	13	998	1010
Contig13142	2	p1	(T)10	10	773	782
Contig13142	1	p3	(CGT)5	15	515	529
Contig13144	1	p1	(A)11	11	936	946
Contig13153	1	p3	(CGC)8	24	119	142
Contig1316	1	p3	(GGC)5	15	280	294
Contig13163	1	p3	(CTG)5	15	516	530
Contig13166	1	p3	(GGC)8	24	369	392
Contig13168	1	p3	(TGG)6	18	1031	1048
Contig13184	1	p3	(AGC)8	24	462	485
Contig13187	1	p1	(T)15	15	664	678
Contig13191	2	p1	(A)18	18	1036	1053
Contig13191	1	p3	(CGG)5	15	87	101
Contig13200	1	p3	(CCG)5	15	176	190
Contig13211	1	p1	(A)12	12	806	817
Contig13212	1	p3	(TCG)5	15	195	209
Contig13216	1	p2	(GA)14	28	92	119
Contig13219	1	p3	(CCA)5	15	8	22
Contig13225	1	p3	(GCG)5	15	190	204
Contig13237	1	p1	(T)10	10	749	758
Contig13237	2	p3	(CCG)5	15	1346	1360
Contig13241	1	p3	(GCC)5	15	565	579
Contig13244	1	p3	(GGC)7	21	58	78
Contig13252	1	p3	(CTG)5	15	331	345
Contig1326	2	p3	(GGT)5	15	317	331
Contig13262	1	p3	(CGA)5	15	500	514
Contig13266	1	p3	(CGG)5	15	118	132
Contig13267	1	p2	(AG)7	14	1543	1556
Contig1327	1	p3	(AGG)5	15	303	317
Contig13271	1	p1	(A)10	10	97	106
Contig13274	1	p1	(T)10	10	58	67
Contig13277	1	p1	(A)10	10	301	310
Contig13278	1	p3	(CGC)8	24	100	123
Contig1328	1	p2	(CT)20	40	6	45
Contig13281	1	p1	(A)11	11	925	935
Contig13294	1	p3	(GAA)6	18	98	115
Contig13318	1	p2	(CT)7	14	12	25
Contig13319	1	p1	(A)16	16	962	977
Contig13325	1	p1	(T)14	14	428	441
Contig13329	1	p1	(T)10	10	434	443
Contig13331	1	p1	(A)23	23	475	497
Contig13336	1	p4	(TGGT)5	20	113	132
Contig13338	1	p6	(GAACCC)5	30	1093	1122
Contig1334	1	p2	(CT)11	22	98	119
Contig13340	1	c	(TGG)5ca(GCG)6	35	222	256
Contig13342	1	p3	(CGT)6	18	529	546
Contig13354	1	p5	(CTCCT)5	25	243	267
Contig13358	1	p3	(GCG)6	18	98	115
Contig13359	1	p3	(CGG)5	15	426	440
Contig13360	1	p1	(G)16	16	658	673
Contig13371	1	p3	(GCG)5	15	643	657
Contig13400	1	p1	(G)10	10	878	887
Contig13402	1	p3	(CCG)5	15	90	104
Contig1344	1	p3	(ACG)5	15	17	31
Contig13443	1	p3	(GGC)5	15	461	475
Contig13444	1	p4	(ATGA)5	20	1026	1045
Contig13464	1	p1	(T)25	25	52	76
Contig13467	1	p3	(CTC)5	15	336	350
Contig1347	1	p3	(GAG)5	15	264	278
Contig13474	1	p1	(A)10	10	186	195
Contig13474	2	p1	(T)10	10	380	389
Contig13478	1	p1	(T)12	12	795	806
Contig1348	1	p3	(AGC)5	15	710	724
Contig13487	1	p1	(G)11	11	1077	1087
Contig13489	1	p3	(GCC)5	15	56	70
Contig13491	1	p3	(CGT)5	15	374	388
Contig13493	1	p1	(A)10	10	58	67
Contig13498	1	p1	(A)10	10	4	13
Contig13505	1	p1	(A)10	10	1454	1463
Contig13514	1	p3	(TAT)6	18	1371	1388
Contig13524	1	p2	(TA)24	48	755	802
Contig13527	1	p1	(T)11	11	51	61
Contig13534	1	p3	(GCC)6	18	473	490
Contig13541	1	p3	(GTC)5	15	242	256
Contig13549	1	p1	(T)10	10	466	475
Contig1355	1	p1	(A)10	10	493	502
Contig13556	1	p2	(TA)6	12	463	474
Contig13558	1	p1	(A)10	10	202	211
Contig13562	1	p1	(T)10	10	568	577
Contig13564	1	p3	(TGC)5	15	86	100
Contig13565	1	p2	(AG)6	12	162	173
Contig13566	1	p1	(T)10	10	832	841
Contig13568	1	p1	(A)18	18	638	655
Contig13571	1	p1	(T)20	20	54	73
Contig13589	1	p1	(T)15	15	70	84
Contig13590	1	p3	(TTC)5	15	419	433
Contig13597	1	p1	(A)32	32	1445	1476
Contig13599	1	p1	(A)13	13	763	775
Contig136	1	p3	(CCG)5	15	337	351
Contig13616	1	p1	(A)11	11	224	234
Contig13628	1	p1	(C)14	14	385	398
Contig1363	1	p2	(CT)12	24	5	28
Contig13630	1	p1	(G)12	12	1	12
Contig13637	1	p2	(AG)10	20	283	302
Contig13659	1	p3	(GGC)5	15	145	159
Contig13666	1	p2	(TG)8	16	314	329
Contig13669	1	p3	(TGG)5	15	354	368
Contig1367	1	c	(TA)9(CA)8	34	13	46
Contig13671	1	p3	(TCG)5	15	23	37
Contig13678	1	p1	(A)14	14	1082	1095
Contig13681	1	p1	(A)36	36	672	707
Contig13683	1	p2	(TC)6	12	54	65
Contig13691	1	p3	(CCG)5	15	104	118
Contig13693	1	p1	(T)10	10	1848	1857
Contig13695	1	p2	(AG)6	12	45	56
Contig13697	1	p1	(A)19	19	984	1002
Contig13703	1	p2	(TA)6	12	600	611
Contig13706	1	p3	(GCA)5	15	201	215
Contig13723	1	p3	(CCG)5	15	517	531
Contig13729	1	p1	(A)10	10	746	755
Contig13730	2	p1	(A)11	11	647	657
Contig13730	3	p1	(T)10	10	832	841
Contig13730	1	p3	(GGC)8	24	53	76
Contig13732	1	p1	(A)17	17	980	996
Contig13733	1	p3	(GCC)5	15	818	832
Contig13744	1	p3	(GCG)5	15	250	264
Contig13751	1	p1	(T)16	16	56	71
Contig13757	1	p3	(GCC)7	21	946	966
Contig13767	1	p1	(T)10	10	729	738
Contig13786	1	p1	(A)18	18	1069	1086
Contig13789	1	p3	(GCG)5	15	577	591
Contig13799	1	p2	(CT)8	16	1	16
Contig13800	1	p3	(GCT)6	18	780	797
Contig13806	1	p3	(CGG)6	18	483	500
Contig13808	1	p3	(ACA)6	18	310	327
Contig1381	1	p4	(CGAT)5	20	126	145
Contig13816	1	p1	(T)10	10	1430	1439
Contig13818	1	p1	(A)14	14	52	65
Contig13822	1	p3	(AGG)5	15	137	151
Contig13825	1	p1	(T)21	21	281	301
Contig13832	1	p3	(CCA)5	15	179	193
Contig13838	1	p1	(A)18	18	1221	1238
Contig13839	1	p2	(GT)18	36	1231	1266
Contig13846	1	p3	(CGG)5	15	427	441
Contig1385	1	p3	(GCC)5	15	132	146
Contig13850	2	p1	(T)10	10	867	876
Contig13850	1	p3	(CGG)5	15	166	180
Contig13851	1	p1	(A)22	22	1146	1167
Contig13854	1	p1	(C)10	10	266	275
Contig13855	1	p3	(CCT)5	15	421	435
Contig13857	1	p2	(TC)6	12	584	595
Contig13859	1	p2	(CT)15	30	169	198
Contig1386	1	p3	(GGC)5	15	211	225
Contig13863	1	p2	(TC)7	14	436	449
Contig13863	2	p2	(TG)6	12	857	868
Contig13870	1	p3	(CAC)5	15	36	50
Contig13872	1	p2	(AT)7	14	198	211
Contig13872	2	p2	(TA)9	18	624	641
Contig13874	1	p2	(AG)32	64	169	232
Contig13880	1	p3	(CGC)5	15	488	502
Contig13888	1	p2	(TA)6	12	22	33
Contig13888	2	p3	(CAC)5	15	267	281
Contig13895	1	p1	(G)16	16	1431	1446
Contig13898	1	p2	(AG)6	12	874	885
Contig13902	1	p1	(A)14	14	580	593
Contig13906	2	p1	(T)10	10	1635	1644
Contig13916	1	p1	(T)10	10	81	90
Contig13928	1	p2	(CT)17	34	9	42
Contig13942	1	p2	(CT)9	18	24	41
Contig13967	1	p1	(A)20	20	748	767
Contig13968	1	p3	(CGG)5	15	155	169
Contig13973	1	p3	(GGC)5	15	145	159
Contig13975	1	p1	(A)24	24	964	987
Contig13983	1	p3	(GTG)5	15	539	553
Contig13985	1	p2	(CT)10	20	57	76
Contig13993	1	p1	(G)13	13	1198	1210
Contig13996	1	p3	(GCA)5	15	287	301
Contig14012	1	p1	(C)10	10	795	804
Contig14015	1	p2	(AG)20	40	43	82
Contig14015	2	p3	(CAC)5	15	401	415
Contig14016	1	p1	(A)17	17	1057	1073
Contig14017	1	p1	(A)10	10	517	526
Contig14021	1	p1	(A)17	17	944	960
Contig14022	1	p3	(CGC)5	15	300	314
Contig14025	1	p3	(CGG)5	15	38	52
Contig14029	1	p3	(CGC)6	18	364	381
Contig14029	2	p4	(TTAA)8	32	594	625
Contig14042	1	p1	(A)10	10	487	496
Contig14042	2	p1	(A)14	14	686	699
Contig14046	1	p3	(CTG)6	18	432	449
Contig14049	1	p1	(A)10	10	616	625
Contig1405	1	p3	(CGG)5	15	250	264
Contig14052	1	p3	(GCG)5	15	161	175
Contig14059	1	p1	(A)40	40	696	735
Contig14061	1	p1	(A)13	13	5	17
Contig14063	1	p1	(T)10	10	140	149
Contig14067	1	p1	(A)13	13	672	684
Contig14078	1	p1	(T)12	12	638	649
Contig14080	1	p1	(T)14	14	231	244
Contig14089	1	p3	(GCA)9	27	130	156
Contig14090	1	p3	(ACC)5	15	229	243
Contig14097	1	p1	(A)17	17	945	961
Contig14103	1	p1	(A)19	19	558	576
Contig14106	1	p1	(T)15	15	47	61
Contig14110	2	p2	(CT)6	12	539	550
Contig14110	1	p2	(GT)6	12	256	267
Contig14122	1	p1	(A)11	11	118	128
Contig14137	1	p1	(A)10	10	892	901
Contig14138	1	p1	(G)12	12	791	802
Contig14142	1	p3	(GGC)5	15	56	70
Contig14146	1	p1	(A)10	10	384	393
Contig14153	1	p1	(A)10	10	621	630
Contig14164	1	p3	(CGT)6	18	300	317
Contig14164	2	p3	(GAC)5	15	837	851
Contig14172	1	p1	(A)13	13	1023	1035
Contig14173	1	p3	(CCG)6	18	234	251
Contig14178	1	p1	(A)11	11	720	730
Contig14182	1	p1	(A)29	29	754	782
Contig14182	2	p3	(GCG)6	18	1144	1161
Contig14192	1	p1	(A)10	10	726	735
Contig1420	1	p3	(CCG)5	15	184	198
Contig14201	1	p2	(CT)11	22	20	41
Contig14205	1	p1	(A)11	11	466	476
Contig14212	1	p1	(A)10	10	719	728
Contig14212	2	p3	(GCT)5	15	1506	1520
Contig14213	1	p2	(AT)39	78	5	82
Contig14216	1	p3	(TTC)6	18	362	379
Contig14221	1	p3	(GGC)7	21	130	150
Contig14222	1	p1	(A)10	10	1197	1206
Contig14226	1	p1	(T)10	10	184	193
Contig14229	2	p1	(A)20	20	811	830
Contig14229	1	p1	(T)10	10	677	686
Contig14242	1	p3	(GCC)5	15	54	68
Contig14243	1	p1	(T)10	10	245	254
Contig14250	1	p1	(T)10	10	503	512
Contig1426	1	p3	(CGG)5	15	28	42
Contig14283	1	p3	(GCT)7	21	542	562
Contig14286	1	p1	(A)17	17	770	786
Contig14289	1	p3	(GCG)5	15	140	154
Contig14296	1	p1	(A)10	10	443	452
Contig14298	1	p1	(A)12	12	815	826
Contig143	1	p1	(A)27	27	690	716
Contig14303	1	p3	(GCG)5	15	513	527
Contig14307	1	p3	(CCG)5	15	356	370
Contig14310	1	p1	(T)21	21	105	125
Contig14316	2	p1	(A)10	10	907	916
Contig14316	1	p3	(GCC)5	15	349	363
Contig14317	1	p3	(TTG)5	15	429	443
Contig14319	1	p3	(GAC)5	15	497	511
Contig14321	1	p1	(A)11	11	523	533
Contig14354	1	p1	(A)25	25	818	842
Contig14354	2	p1	(G)12	12	1128	1139
Contig14355	1	p4	(CGGC)5	20	203	222
Contig14358	1	p3	(GCG)8	24	100	123
Contig14360	1	p1	(A)15	15	823	837
Contig14364	1	p1	(T)17	17	98	114
Contig14366	2	p1	(T)14	14	941	954
Contig14366	1	p2	(AG)6	12	78	89
Contig14370	1	p3	(GCC)5	15	17	31
Contig14373	1	p1	(A)10	10	513	522
Contig14380	1	p3	(CCG)6	18	72	89
Contig14384	1	p1	(A)17	17	784	800
Contig14386	1	p1	(A)15	15	709	723
Contig14388	2	p3	(CGG)5	15	472	486
Contig14393	1	p2	(TG)10	20	725	744
Contig14399	1	p1	(A)15	15	665	679
Contig14400	1	p3	(GGC)6	18	28	45
Contig14401	1	p1	(G)10	10	698	707
Contig14405	1	p1	(A)11	11	818	828
Contig14415	1	p3	(CGG)5	15	51	65
Contig14419	3	p1	(A)13	13	847	859
Contig14419	2	p3	(CAG)10	30	442	471
Contig14419	1	p3	(GCT)5	15	108	122
Contig14424	1	p1	(A)34	34	987	1020
Contig14429	1	p1	(A)10	10	212	221
Contig14431	1	p3	(GGT)5	15	111	125
Contig14433	1	p1	(T)12	12	1376	1387
Contig14433	2	p1	(T)12	12	1521	1532
Contig14441	1	p1	(A)19	19	879	897
Contig14445	1	p3	(CGC)5	15	250	264
Contig14447	1	p3	(CGC)5	15	10	24
Contig14449	1	p1	(T)10	10	600	609
Contig14456	1	p3	(CGC)5	15	548	562
Contig14461	1	p1	(A)16	16	1418	1433
Contig14468	1	p1	(T)10	10	140	149
Contig14468	2	p3	(GAG)5	15	1091	1105
Contig14474	1	p1	(T)12	12	502	513
Contig14483	1	p3	(CGC)5	15	41	55
Contig14494	1	p5	(GGAAG)6	30	38	67
Contig14507	1	p3	(CAG)6	18	2	19
Contig14512	1	p3	(CCG)5	15	272	286
Contig14514	1	p4	(GCAT)5	20	484	503
Contig14519	1	p1	(A)14	14	743	756
Contig14527	1	p3	(CAG)6	18	484	501
Contig14529	1	p1	(T)10	10	1147	1156
Contig14532	1	p1	(T)13	13	1126	1138
Contig14533	1	p1	(A)10	10	273	282
Contig14547	1	p1	(T)14	14	211	224
Contig14557	2	p3	(GGA)5	15	1327	1341
Contig14557	1	p5	(GATTG)5	25	98	122
Contig14566	1	p1	(A)10	10	190	199
Contig14567	1	p3	(GGC)5	15	110	124
Contig14577	2	p3	(GCA)5	15	397	411
Contig14577	1	p3	(GGC)6	18	259	276
Contig14594	1	p3	(GCA)6	18	524	541
Contig14594	2	p3	(TTC)5	15	1445	1459
Contig14596	1	p1	(A)16	16	806	821
Contig14602	1	p1	(T)10	10	58	67
Contig14604	1	p3	(GCG)6	18	101	118
Contig14607	1	p3	(GGC)5	15	413	427
Contig14608	1	p2	(TC)6	12	251	262
Contig14610	1	p3	(CCG)5	15	12	26
Contig14611	1	p1	(T)11	11	1312	1322
Contig14612	2	p3	(CAG)5	15	725	739
Contig14613	1	p2	(TC)7	14	21	34
Contig14616	1	p1	(T)11	11	177	187
Contig14617	1	p2	(AG)6	12	261	272
Contig14628	1	p1	(A)13	13	87	99
Contig14637	1	p1	(A)28	28	937	964
Contig14642	1	p1	(G)29	29	1145	1173
Contig14652	1	p3	(CCG)8	24	27	50
Contig14674	1	p3	(CGG)6	18	138	155
Contig14688	1	p3	(CCG)5	15	29	43
Contig14695	1	p3	(CGG)5	15	171	185
Contig14696	1	p1	(A)15	15	962	976
Contig1470	1	p2	(AG)24	48	31	78
Contig14709	1	p1	(T)17	17	360	376
Contig14713	2	p1	(A)12	12	611	622
Contig14713	3	p1	(T)22	22	884	905
Contig14713	1	p3	(CCT)5	15	48	62
Contig14720	1	p3	(CGG)5	15	144	158
Contig14723	1	p3	(CAG)5	15	991	1005
Contig14728	1	p3	(CCG)6	18	12	29
Contig1473	1	p3	(CCT)5	15	92	106
Contig14731	1	p1	(A)15	15	923	937
Contig14750	1	p1	(A)19	19	1988	2006
Contig14752	1	p1	(T)17	17	1196	1212
Contig14763	1	p2	(CT)9	18	90	107
Contig14765	1	p1	(T)13	13	1094	1106
Contig14772	1	p3	(CCA)5	15	475	489
Contig14782	1	p1	(A)14	14	66	79
Contig14789	1	p3	(GCC)6	18	504	521
Contig1479	1	p3	(GCA)5	15	319	333
Contig14790	1	p1	(G)10	10	1319	1328
Contig14794	1	p3	(CGG)6	18	117	134
Contig14806	1	p1	(T)10	10	129	138
Contig14806	2	p2	(GA)6	12	657	668
Contig14808	1	p3	(GTC)5	15	1371	1385
Contig14815	1	p3	(CCA)5	15	1053	1067
Contig14816	2	p1	(G)12	12	996	1007
Contig14816	1	p1	(T)10	10	789	798
Contig14817	1	p1	(G)14	14	760	773
Contig1482	1	p3	(GAG)5	15	48	62
Contig14828	1	p3	(CCG)5	15	122	136
Contig14830	1	p3	(GCG)6	18	152	169
Contig14839	1	p1	(T)10	10	1170	1179
Contig14877	1	p1	(T)13	13	626	638
Contig14884	1	p6	(CGGCTT)5	30	59	88
Contig14886	1	p3	(TCC)7	21	43	63
Contig14893	1	p1	(A)14	14	1071	1084
Contig14897	1	p3	(GCA)6	18	755	772
Contig14932	1	p1	(A)28	28	565	592
Contig14942	1	p3	(GGC)9	27	151	177
Contig14944	1	p3	(CGG)5	15	81	95
Contig14948	1	p3	(CGG)5	15	379	393
Contig1495	1	p3	(TCC)5	15	58	72
Contig1497	1	p1	(T)11	11	206	216
Contig14982	1	p2	(CG)6	12	190	201
Contig14995	1	c	(A)10c(A)20	31	603	633
Contig14998	1	p3	(AGC)5	15	281	295
Contig150	1	p3	(GCC)6	18	41	58
Contig1500	1	p3	(GGC)7	21	147	167
Contig15002	1	p3	(CGG)5	15	55	69
Contig15017	1	p3	(GGC)6	18	633	650
Contig1503	1	p3	(AAT)5	15	511	525
Contig15030	1	p3	(TGT)6	18	617	634
Contig15034	1	p1	(A)11	11	1000	1010
Contig15041	1	p1	(A)10	10	752	761
Contig15054	1	p2	(CG)6	12	250	261
Contig15055	1	p1	(C)10	10	1290	1299
Contig1506	1	p2	(GT)6	12	66	77
Contig15062	1	p1	(A)18	18	1720	1737
Contig15063	1	p3	(CGC)6	18	289	306
Contig15064	1	p1	(A)19	19	1317	1335
Contig15065	1	p1	(A)10	10	1231	1240
Contig15068	1	p1	(T)10	10	470	479
Contig15074	1	p1	(A)10	10	20	29
Contig15076	1	p3	(GCT)5	15	378	392
Contig15087	1	p1	(A)10	10	215	224
Contig15089	1	p3	(AGG)5	15	196	210
Contig15092	1	p1	(A)15	15	25	39
Contig15101	1	p3	(GCC)6	18	36	53
Contig15107	2	p3	(AGG)6	18	595	612
Contig15107	1	p3	(CGG)6	18	19	36
Contig15109	1	p3	(CAG)5	15	1136	1150
Contig15122	1	p3	(AGG)7	21	193	213
Contig15126	1	p2	(GA)6	12	590	601
Contig15127	1	p3	(GGC)5	15	314	328
Contig15132	1	p1	(T)10	10	1398	1407
Contig15137	1	p3	(GCA)6	18	421	438
Contig15145	1	p1	(T)21	21	50	70
Contig15152	1	p3	(CAG)5	15	1027	1041
Contig15156	1	p2	(TA)6	12	1221	1232
Contig15159	1	p1	(A)10	10	42	51
Contig15160	1	p1	(A)17	17	1196	1212
Contig15161	1	p3	(CAG)5	15	234	248
Contig15163	1	p2	(GA)40	80	261	340
Contig15165	2	p1	(A)12	12	857	868
Contig15165	1	p3	(CTG)6	18	37	54
Contig15175	1	p3	(GCG)6	18	243	260
Contig15180	1	p3	(GGC)5	15	229	243
Contig15182	1	p3	(CAG)6	18	217	234
Contig15186	1	p3	(GCG)5	15	198	212
Contig15187	1	p1	(T)13	13	993	1005
Contig15197	1	p3	(GCG)5	15	146	160
Contig15204	3	p3	(AGG)7	21	521	541
Contig15204	2	p3	(GAG)5	15	364	378
Contig15204	1	p4	(GGTT)5	20	205	224
Contig15208	1	p3	(TCG)7	21	213	233
Contig15210	1	p3	(AGG)5	15	357	371
Contig15214	1	p3	(GCC)5	15	406	420
Contig15216	1	p1	(A)10	10	292	301
Contig15217	1	p3	(GGC)7	21	99	119
Contig15234	1	p3	(AGC)5	15	442	456
Contig15235	1	p4	(TCGG)6	24	185	208
Contig15240	1	p3	(CGG)6	18	917	934
Contig15247	1	p2	(CG)6	12	432	443
Contig15250	1	p1	(T)10	10	786	795
Contig15260	1	p3	(CGG)5	15	396	410
Contig15261	1	p2	(CG)7	14	781	794
Contig15269	1	p3	(CAC)5	15	237	251
Contig15272	1	p3	(CAC)7	21	1	21
Contig15272	2	p6	(CCGGCC)5	30	865	894
Contig15274	1	p3	(CCA)7	21	74	94
Contig15286	1	p1	(A)10	10	197	206
Contig15289	1	p1	(C)10	10	565	574
Contig15291	1	p3	(GCG)5	15	141	155
Contig15297	1	p3	(GCC)6	18	498	515
Contig15299	1	p1	(T)11	11	228	238
Contig15300	1	p3	(GGC)5	15	558	572
Contig15307	2	p1	(A)16	16	1297	1312
Contig15307	1	p1	(A)21	21	4	24
Contig15307	3	p1	(T)11	11	1626	1636
Contig15308	1	p2	(GT)7	14	876	889
Contig15312	1	p1	(T)10	10	795	804
Contig15315	1	p1	(T)10	10	71	80
Contig15315	2	p2	(GT)6	12	279	290
Contig15323	1	p2	(CT)12	24	66	89
Contig15328	1	p1	(A)24	24	746	769
Contig15329	1	p1	(C)12	12	874	885
Contig15336	1	p1	(A)19	19	1428	1446
Contig15337	1	p1	(A)10	10	1057	1066
Contig15344	1	p2	(CT)7	14	36	49
Contig15354	1	p3	(GCT)5	15	279	293
Contig15356	1	p3	(GGC)6	18	144	161
Contig15363	1	p1	(A)14	14	1836	1849
Contig15364	1	p3	(TGC)5	15	877	891
Contig15373	1	p1	(A)18	18	771	788
Contig15380	1	p2	(TG)6	12	989	1000
Contig15383	1	p3	(ACG)5	15	555	569
Contig15389	1	p1	(T)11	11	121	131
Contig15395	1	p1	(A)27	27	631	657
Contig154	1	p3	(GCT)5	15	232	246
Contig15400	1	p5	(CTTTT)5	25	838	862
Contig15405	1	p1	(A)11	11	557	567
Contig1541	2	p1	(T)10	10	592	601
Contig1541	1	p3	(GCA)8	24	182	205
Contig15412	1	p2	(AT)7	14	403	416
Contig15429	1	p3	(GAG)6	18	371	388
Contig15430	1	p1	(A)11	11	1145	1155
Contig15433	1	p1	(A)16	16	720	735
Contig15437	1	p3	(GCG)7	21	338	358
Contig15438	1	p2	(CG)8	16	15	30
Contig15439	1	p3	(CCG)6	18	1	18
Contig15440	1	p3	(CGG)5	15	42	56
Contig15442	1	p1	(A)19	19	851	869
Contig15455	1	p1	(A)14	14	876	889
Contig15456	1	p2	(CG)6	12	466	477
Contig15461	1	p1	(G)12	12	266	277
Contig15467	1	p1	(C)15	15	22	36
Contig15467	2	p3	(AAG)6	18	1189	1206
Contig15468	1	p4	(GAAG)7	28	81	108
Contig15473	1	p1	(T)10	10	971	980
Contig15481	1	p1	(G)13	13	1	13
Contig1549	1	p1	(T)10	10	534	543
Contig15490	1	p1	(T)10	10	549	558
Contig15495	1	p1	(T)10	10	211	220
Contig15502	1	p1	(T)10	10	204	213
Contig15503	1	p3	(CCT)6	18	160	177
Contig15505	2	p1	(A)12	12	1358	1369
Contig15505	1	p3	(CAG)6	18	161	178
Contig15516	1	p3	(GGC)5	15	94	108
Contig15519	1	p1	(C)14	14	977	990
Contig15532	1	p1	(T)13	13	820	832
Contig15539	1	p2	(TG)7	14	65	78
Contig15548	1	p2	(AT)12	24	2047	2070
Contig15552	1	p1	(G)11	11	794	804
Contig15565	1	p1	(A)14	14	1454	1467
Contig15566	1	c	(TA)7(TG)7	28	340	367
Contig15572	1	p1	(T)11	11	734	744
Contig15579	1	p3	(GCT)7	21	139	159
Contig15587	1	p1	(A)10	10	7	16
Contig15588	1	p3	(AGG)5	15	369	383
Contig15589	1	p1	(T)10	10	267	276
Contig15605	1	p3	(CCG)5	15	243	257
Contig15607	1	p3	(GCT)5	15	98	112
Contig15614	1	p3	(CCA)5	15	153	167
Contig15615	1	p4	(CGCC)5	20	97	116
Contig15620	1	p3	(TCC)5	15	66	80
Contig15621	1	p2	(GA)8	16	52	67
Contig15621	2	p3	(GCT)5	15	606	620
Contig15622	1	p3	(CCT)7	21	95	115
Contig15628	1	p2	(AT)12	24	658	681
Contig15631	1	p3	(GCG)5	15	180	194
Contig15633	1	p3	(CAG)8	24	135	158
Contig15639	2	p3	(CCG)7	21	573	593
Contig15640	1	p3	(CCG)5	15	58	72
Contig15643	2	p2	(TA)7	14	542	555
Contig15643	1	p3	(CCG)7	21	187	207
Contig15643	3	p5	(TTTAT)6	30	658	687
Contig15652	1	p1	(A)11	11	7	17
Contig15652	2	p3	(GGC)5	15	143	157
Contig15656	1	p3	(CGG)6	18	156	173
Contig15669	1	p1	(C)11	11	1875	1885
Contig15672	1	p3	(ACG)6	18	347	364
Contig15683	1	p3	(CAC)5	15	45	59
Contig15688	2	p1	(C)13	13	679	691
Contig15688	1	p1	(G)11	11	529	539
Contig15690	1	p1	(A)15	15	851	865
Contig15695	1	p1	(A)10	10	1093	1102
Contig15702	2	p1	(A)32	32	1044	1075
Contig15702	1	p4	(AGGA)5	20	34	53
Contig15720	1	p3	(GCC)5	15	773	787
Contig15722	1	c	(TG)16(AG)11	54	295	348
Contig15725	1	p1	(A)20	20	706	725
Contig15726	1	p3	(GCG)6	18	270	287
Contig15730	1	p3	(TAC)5	15	516	530
Contig15731	1	p3	(CCA)5	15	159	173
Contig15737	1	p3	(TGC)6	18	215	232
Contig15742	1	p3	(CGA)6	18	166	183
Contig15743	1	p3	(GTC)5	15	11	25
Contig15744	1	p2	(TC)7	14	453	466
Contig15745	1	p2	(TC)7	14	47	60
Contig15763	1	p1	(A)10	10	572	581
Contig15776	1	p3	(GGC)5	15	417	431
Contig15778	2	p2	(GC)7	14	747	760
Contig15802	1	p1	(A)12	12	197	208
Contig15806	1	p3	(CCG)10	30	66	95
Contig15807	1	p1	(T)10	10	154	163
Contig15819	1	p1	(T)12	12	1482	1493
Contig15828	1	p3	(GCG)5	15	653	667
Contig15829	1	p3	(CCG)5	15	133	147
Contig15831	2	p1	(T)16	16	679	694
Contig15831	1	p2	(CA)6	12	61	72
Contig15835	1	p2	(AG)10	20	282	301
Contig15841	1	p1	(A)14	14	859	872
Contig15842	1	p3	(CTG)6	18	623	640
Contig15845	1	p6	(GTGCAG)7	42	400	441
Contig15846	1	p1	(T)13	13	113	125
Contig15855	1	p1	(T)23	23	51	73
Contig15858	1	p1	(A)13	13	694	706
Contig15859	1	p1	(A)11	11	78	88
Contig15859	2	p1	(T)10	10	872	881
Contig15864	1	p1	(T)22	22	1516	1537
Contig15865	1	p2	(CG)6	12	226	237
Contig15867	1	p3	(CGA)9	27	150	176
Contig15870	1	p1	(T)21	21	107	127
Contig15874	1	p1	(A)58	58	783	840
Contig15875	1	p1	(A)10	10	19	28
Contig15878	1	p1	(A)52	52	1023	1074
Contig15881	1	p2	(AC)6	12	95	106
Contig15883	1	p3	(GCC)5	15	177	191
Contig15884	1	p3	(GCG)10	30	146	175
Contig159	1	p3	(ACC)5	15	53	67
Contig15907	1	p1	(A)11	11	2267	2277
Contig15917	1	p3	(GCG)6	18	88	105
Contig15931	1	p3	(GAC)5	15	55	69
Contig15940	1	p2	(AT)6	12	406	417
Contig15940	2	p2	(TA)41	82	614	695
Contig15942	1	p5	(TCCTG)5	25	346	370
Contig15944	1	p2	(GA)7	14	52	65
Contig1595	1	p1	(T)10	10	452	461
Contig15951	1	p3	(GCA)5	15	269	283
Contig15953	1	p1	(A)18	18	26	43
Contig15957	1	p3	(GAT)5	15	631	645
Contig15959	1	p2	(TA)6	12	548	559
Contig15960	1	p3	(GCG)7	21	401	421
Contig15962	1	p3	(GGC)5	15	267	281
Contig15968	1	p2	(CT)8	16	2	17
Contig15969	1	p2	(CT)7	14	53	66
Contig15976	1	p1	(T)12	12	806	817
Contig15985	1	p1	(T)12	12	334	345
Contig16001	1	p3	(TAC)5	15	307	321
Contig16003	1	p1	(T)10	10	750	759
Contig16010	1	p3	(CGG)5	15	145	159
Contig16012	1	p3	(TCC)5	15	165	179
Contig16021	1	p2	(CT)6	12	22	33
Contig16025	1	p1	(A)11	11	120	130
Contig16027	1	p6	(CACGCC)6	36	342	377
Contig16031	1	p3	(GCC)7	21	389	409
Contig16033	1	p1	(G)13	13	5	17
Contig16039	1	p3	(CCG)6	18	63	80
Contig16042	1	p3	(CTC)5	15	101	115
Contig16045	1	p2	(CG)6	12	491	502
Contig16048	1	p3	(GCC)6	18	5	22
Contig16058	1	p1	(A)11	11	640	650
Contig16062	1	p3	(CGG)5	15	113	127
Contig1607	1	p3	(CGT)5	15	282	296
Contig16072	1	p4	(GCCT)6	24	127	150
Contig16074	1	p1	(A)12	12	609	620
Contig16079	1	p3	(CCG)5	15	372	386
Contig16092	1	p3	(GCC)5	15	56	70
Contig161	1	p1	(T)12	12	704	715
Contig16103	1	p1	(C)17	17	62	78
Contig16112	1	p3	(CAG)5	15	511	525
Contig16117	1	p1	(G)12	12	7	18
Contig16117	2	p1	(T)20	20	125	144
Contig16122	1	p1	(T)10	10	802	811
Contig16124	1	p1	(A)10	10	151	160
Contig16125	1	p3	(GCG)5	15	190	204
Contig16132	1	p3	(ACG)5	15	431	445
Contig1614	1	p1	(T)16	16	414	429
Contig16141	1	p1	(G)11	11	916	926
Contig16143	1	p2	(TG)10	20	230	249
Contig16145	1	p1	(A)14	14	698	711
Contig16166	1	p3	(CAG)5	15	167	181
Contig16180	1	p1	(T)11	11	60	70
Contig16180	2	p3	(CAC)5	15	352	366
Contig16188	1	p2	(TG)9	18	1188	1205
Contig16196	1	p1	(A)20	20	1988	2007
Contig16200	1	p3	(CCA)5	15	330	344
Contig16203	1	p3	(CCG)5	15	309	323
Contig16205	1	p3	(CGA)5	15	601	615
Contig16206	1	p3	(CGG)6	18	313	330
Contig16207	1	p3	(GGC)5	15	104	118
Contig16212	1	p3	(ATG)14	42	216	257
Contig16226	1	p3	(ACT)5	15	128	142
Contig16229	1	p3	(TGC)5	15	186	200
Contig16242	1	p2	(AC)6	12	704	715
Contig16256	1	p1	(A)19	19	1706	1724
Contig16257	1	p3	(GGC)7	21	99	119
Contig16265	2	p1	(A)10	10	1858	1867
Contig16265	1	p3	(CGG)8	24	271	294
Contig16267	1	p1	(A)10	10	3	12
Contig16270	1	p3	(GCC)5	15	109	123
Contig16282	1	p1	(T)10	10	619	628
Contig16284	1	p1	(C)10	10	845	854
Contig16286	1	p2	(TG)10	20	2149	2168
Contig16294	1	p2	(GT)6	12	672	683
Contig1630	2	p3	(CGG)5	15	220	234
Contig1630	1	p3	(CGG)7	21	96	116
Contig16300	1	p3	(GCC)8	24	58	81
Contig16305	1	p1	(T)10	10	56	65
Contig1631	1	p3	(AAG)16	48	231	278
Contig16318	1	p1	(A)31	31	644	674
Contig16321	1	p1	(A)10	10	563	572
Contig16328	1	p5	(GAAAA)5	25	585	609
Contig16337	1	p3	(CAC)6	18	38	55
Contig1634	1	p2	(GC)6	12	344	355
Contig16355	1	p1	(T)10	10	563	572
Contig16356	1	p4	(CCAT)5	20	63	82
Contig16359	1	p2	(TG)7	14	654	667
Contig1637	1	p3	(TCG)6	18	133	150
Contig16371	2	p3	(AGG)5	15	856	870
Contig16371	1	p3	(CTC)5	15	207	221
Contig1638	1	p1	(T)11	11	1088	1098
Contig16392	1	p1	(A)25	25	1504	1528
Contig16395	1	p1	(A)12	12	1083	1094
Contig16404	1	p3	(CGG)7	21	250	270
Contig16406	1	p1	(A)10	10	788	797
Contig16408	1	p3	(GCG)5	15	370	384
Contig16410	1	p1	(A)10	10	291	300
Contig16412	1	p3	(CTG)6	18	56	73
Contig16420	1	p3	(GCT)5	15	84	98
Contig16432	1	p3	(CGA)5	15	258	272
Contig16435	1	p1	(A)11	11	33	43
Contig16438	1	p1	(T)17	17	47	63
Contig16445	1	p3	(TAT)5	15	1081	1095
Contig16446	1	p1	(G)10	10	887	896
Contig16447	1	p3	(CCA)5	15	115	129
Contig1645	1	p3	(CCT)5	15	262	276
Contig16451	1	p2	(AC)7	14	8	21
Contig16460	1	p1	(T)10	10	557	566
Contig16462	2	p2	(AG)7	14	347	360
Contig16462	1	p3	(TAG)5	15	158	172
Contig16464	1	p3	(GCC)5	15	63	77
Contig16470	1	p3	(CGG)5	15	295	309
Contig16489	2	p2	(CT)6	12	683	694
Contig16489	1	p3	(CGG)5	15	94	108
Contig16490	1	p3	(GGC)8	24	104	127
Contig16491	1	p3	(GCG)5	15	65	79
Contig16495	1	p2	(GA)20	40	26	65
Contig16496	1	p2	(AG)7	14	42	55
Contig16504	1	p1	(A)11	11	820	830
Contig16505	1	p3	(GCA)6	18	46	63
Contig16506	1	p1	(T)20	20	63	82
Contig16513	1	p1	(T)10	10	794	803
Contig16519	1	p3	(GGA)7	21	220	240
Contig16525	1	p3	(CCG)6	18	689	706
Contig16532	1	p3	(CGC)6	18	254	271
Contig16546	1	p1	(A)13	13	595	607
Contig16550	1	p2	(AT)6	12	827	838
Contig16556	2	p3	(CGG)8	24	403	426
Contig16556	1	p3	(GGC)5	15	225	239
Contig16557	1	p3	(CGC)5	15	523	537
Contig16578	2	p1	(T)11	11	922	932
Contig16578	1	p3	(CCG)5	15	156	170
Contig16583	1	p1	(T)11	11	96	106
Contig16596	1	p1	(T)10	10	780	789
Contig16600	1	p1	(A)12	12	326	337
Contig16601	2	p1	(A)11	11	598	608
Contig16601	1	p3	(CGC)7	21	146	166
Contig16602	1	p1	(T)13	13	316	328
Contig1661	1	p5	(CGTGT)5	25	349	373
Contig16616	1	p1	(A)10	10	166	175
Contig16618	1	p1	(T)40	40	583	622
Contig16639	1	p2	(GT)6	12	744	755
Contig16645	1	p3	(CCT)7	21	9	29
Contig16648	1	p1	(A)15	15	672	686
Contig16654	1	p3	(ACG)5	15	59	73
Contig16658	1	p3	(CGG)5	15	348	362
Contig1666	1	p3	(GGA)6	18	125	142
Contig16669	1	p1	(A)21	21	764	784
Contig16675	1	p3	(CGC)5	15	32	46
Contig16684	1	p3	(TCG)5	15	27	41
Contig16694	1	p3	(CGC)5	15	213	227
Contig16699	1	p3	(CTT)5	15	594	608
Contig167	2	p1	(A)12	12	882	893
Contig167	1	p2	(AT)6	12	756	767
Contig16711	1	p3	(GCT)7	21	1031	1051
Contig16717	1	p3	(GCG)5	15	130	144
Contig16721	1	p1	(A)40	40	1	40
Contig16723	1	p1	(T)16	16	2314	2329
Contig16726	1	p3	(CCG)5	15	294	308
Contig16727	1	p3	(CCG)5	15	66	80
Contig16731	1	p1	(A)11	11	634	644
Contig1674	1	p3	(CCG)5	15	189	203
Contig16745	1	p1	(T)10	10	958	967
Contig16747	1	p1	(T)10	10	212	221
Contig16752	1	p3	(CCG)7	21	226	246
Contig16754	1	p5	(CTCTC)5	25	9	33
Contig16756	1	p3	(GCC)5	15	10	24
Contig16762	1	p1	(T)10	10	514	523
Contig16770	1	p3	(GCC)5	15	6	20
Contig16776	1	p3	(GCA)5	15	116	130
Contig16780	1	p2	(TC)6	12	45	56
Contig16780	2	p5	(ATGTA)11	55	862	916
Contig16787	1	p1	(A)10	10	658	667
Contig16793	1	p1	(G)10	10	975	984
Contig16800	1	p3	(CGC)5	15	72	86
Contig16803	1	p2	(TA)36	72	663	734
Contig16808	1	p3	(AGG)5	15	41	55
Contig16811	1	p1	(A)11	11	236	246
Contig16812	1	p2	(TC)8	16	3	18
Contig16815	1	p2	(GA)7	14	93	106
Contig16818	1	p3	(CGC)5	15	633	647
Contig1682	1	p1	(A)10	10	89	98
Contig16826	1	p3	(CGG)5	15	662	676
Contig1683	1	p3	(GGC)5	15	437	451
Contig16831	1	p2	(GA)6	12	41	52
Contig16839	1	p3	(CCG)5	15	201	215
Contig16847	1	p1	(T)11	11	875	885
Contig16849	1	p3	(CGG)6	18	257	274
Contig16851	1	p1	(T)10	10	1696	1705
Contig16859	1	p3	(CGA)5	15	547	561
Contig16863	1	p1	(A)15	15	1095	1109
Contig16874	1	p1	(C)15	15	43	57
Contig16876	1	p2	(CT)6	12	24	35
Contig16876	2	p3	(CCG)5	15	370	384
Contig16877	1	p3	(TGA)5	15	608	622
Contig1688	1	p3	(GGC)6	18	457	474
Contig16880	1	p2	(TG)6	12	693	704
Contig16892	1	p3	(TTA)5	15	492	506
Contig16896	1	p3	(GCG)9	27	274	300
Contig16908	1	p1	(T)11	11	1245	1255
Contig16912	2	p3	(CAG)5	15	645	659
Contig16912	1	p3	(GGA)7	21	438	458
Contig16928	1	p1	(C)15	15	785	799
Contig16930	1	p3	(CAG)6	18	670	687
Contig16936	1	p1	(A)15	15	999	1013
Contig16937	1	p3	(ATG)5	15	1229	1243
Contig16944	1	p3	(GCC)6	18	32	49
Contig16948	1	p2	(AG)6	12	309	320
Contig16949	3	p1	(A)12	12	1196	1207
Contig16949	2	p3	(CCG)5	15	629	643
Contig16958	1	p2	(GA)7	14	795	808
Contig16960	1	p3	(CGG)7	21	175	195
Contig16965	1	p2	(TC)8	16	47	62
Contig16967	1	p1	(T)10	10	822	831
Contig16969	1	p3	(CCG)6	18	129	146
Contig16969	2	p3	(GAG)5	15	325	339
Contig1697	1	p1	(A)10	10	102	111
Contig16970	1	p2	(GA)11	22	15	36
Contig16979	1	p1	(A)18	18	507	524
Contig1699	1	p2	(AT)14	28	195	222
Contig16993	1	p1	(A)14	14	597	610
Contig16999	1	p2	(GA)7	14	90	103
Contig17	1	p1	(A)18	18	726	743
Contig17004	1	p2	(CG)6	12	15	26
Contig17004	2	p3	(CAG)5	15	897	911
Contig17006	1	p1	(A)16	16	755	770
Contig17007	1	p3	(CCG)6	18	460	477
Contig17010	1	p3	(CGG)5	15	516	530
Contig17011	1	p1	(A)11	11	9	19
Contig17013	1	p3	(CAC)5	15	473	487
Contig17016	1	p2	(CT)8	16	36	51
Contig17045	1	p1	(A)17	17	1236	1252
Contig17045	2	p1	(G)10	10	1502	1511
Contig17047	1	p3	(CAG)6	18	44	61
Contig17051	2	p1	(A)24	24	693	716
Contig17051	1	p1	(T)10	10	571	580
Contig17052	1	p2	(TG)8	16	559	574
Contig17053	1	p3	(CGC)5	15	167	181
Contig17054	1	p1	(G)10	10	1201	1210
Contig17065	1	p1	(T)10	10	318	327
Contig1707	1	p3	(CGG)5	15	356	370
Contig17073	1	p3	(GTC)6	18	366	383
Contig17077	1	p1	(A)18	18	936	953
Contig17078	1	p3	(CAC)5	15	83	97
Contig17079	1	p1	(A)19	19	554	572
Contig17084	2	p1	(A)19	19	982	1000
Contig17084	1	p3	(GGC)6	18	288	305
Contig17099	2	p3	(CAG)8	24	333	356
Contig17099	1	p3	(GCT)5	15	4	18
Contig17110	1	p1	(T)10	10	1384	1393
Contig17116	1	p1	(T)10	10	228	237
Contig17119	1	p1	(A)12	12	672	683
Contig17127	1	p3	(CAG)5	15	203	217
Contig17129	1	p1	(A)10	10	994	1003
Contig17134	1	p1	(T)10	10	694	703
Contig17137	1	p2	(CA)6	12	23	34
Contig17137	2	p3	(CGA)5	15	136	150
Contig17144	1	p2	(AT)39	78	1084	1161
Contig17149	1	p3	(AGG)7	21	149	169
Contig1715	1	p1	(T)18	18	3057	3074
Contig17155	1	p2	(GC)7	14	866	879
Contig17156	1	p2	(GA)11	22	14	35
Contig17167	2	p1	(T)12	12	1357	1368
Contig17167	1	p3	(CCG)5	15	177	191
Contig17176	1	p1	(T)10	10	575	584
Contig17177	1	p3	(AGG)5	15	233	247
Contig17182	1	p1	(A)17	17	830	846
Contig17189	1	p1	(A)14	14	658	671
Contig17190	1	p3	(CGG)5	15	287	301
Contig17191	1	p1	(A)12	12	528	539
Contig17194	1	p1	(A)11	11	138	148
Contig17195	1	p1	(A)17	17	1860	1876
Contig17203	1	p3	(CGG)5	15	484	498
Contig17205	1	p1	(T)10	10	862	871
Contig17208	1	p3	(CCA)6	18	28	45
Contig17210	1	p1	(A)12	12	256	267
Contig17215	1	p3	(GTC)6	18	563	580
Contig17220	1	p3	(CGA)5	15	328	342
Contig17222	2	p1	(A)10	10	859	868
Contig17222	1	p3	(CCG)6	18	367	384
Contig17224	1	p3	(GGC)6	18	414	431
Contig17224	2	p4	(TGGT)5	20	643	662
Contig17225	1	p3	(GTC)6	18	191	208
Contig17231	1	p2	(CT)16	32	390	421
Contig17239	1	p3	(GCC)6	18	108	125
Contig17240	1	p1	(T)10	10	766	775
Contig17244	1	p1	(G)11	11	577	587
Contig17249	1	p1	(T)17	17	71	87
Contig17252	1	p3	(GCG)5	15	806	820
Contig17262	1	p1	(A)23	23	1046	1068
Contig17267	1	p2	(GT)8	16	320	335
Contig17271	1	p5	(TTTTC)7	35	439	473
Contig17273	1	p3	(GTC)5	15	415	429
Contig17274	1	p3	(CGC)5	15	8	22
Contig17278	1	p1	(A)13	13	803	815
Contig17282	1	p1	(T)11	11	779	789
Contig17292	1	p3	(CTA)5	15	223	237
Contig17314	1	p3	(CTA)6	18	944	961
Contig17317	1	p1	(A)20	20	1235	1254
Contig17318	1	p1	(G)12	12	1011	1022
Contig17322	1	c	(A)13t(A)11	25	1098	1122
Contig17329	1	p3	(CGC)8	24	54	77
Contig1734	1	p3	(CAC)7	21	160	180
Contig17343	1	p2	(CT)8	16	42	57
Contig17343	2	p3	(CGC)5	15	766	780
Contig17346	1	p4	(ATGG)6	24	922	945
Contig17347	1	p4	(AAAG)12	48	2055	2102
Contig17351	1	p1	(T)10	10	69	78
Contig17352	1	p1	(A)12	12	1526	1537
Contig17357	1	p3	(GGC)7	21	384	404
Contig17364	1	p1	(T)11	11	168	178
Contig17365	1	p1	(T)11	11	1267	1277
Contig17373	1	p3	(TGT)10	30	711	740
Contig17379	1	p3	(CGC)5	15	450	464
Contig17381	1	p3	(GAC)5	15	990	1004
Contig17389	1	p3	(CCT)6	18	199	216
Contig17393	2	p1	(A)10	10	602	611
Contig17393	1	p3	(GGA)5	15	101	115
Contig17395	1	p2	(CA)6	12	1	12
Contig17395	2	p3	(TGT)5	15	915	929
Contig17399	1	p3	(CAG)8	24	3	26
Contig17399	2	p3	(CAG)9	27	230	256
Contig17401	1	p1	(T)10	10	1149	1158
Contig17414	1	p1	(A)11	11	1321	1331
Contig1743	1	p3	(AAC)5	15	549	563
Contig17440	1	p1	(A)16	16	14	29
Contig17444	1	p3	(GCG)5	15	169	183
Contig17466	1	p5	(TCCCT)5	25	52	76
Contig17467	1	p1	(A)10	10	302	311
Contig17469	1	p2	(GA)13	26	28	53
Contig1747	1	p1	(A)10	10	730	739
Contig17470	1	p1	(T)10	10	135	144
Contig17475	1	p3	(CTG)5	15	498	512
Contig1749	1	p1	(C)12	12	744	755
Contig17493	1	p1	(T)10	10	705	714
Contig17497	1	p3	(GCC)5	15	13	27
Contig17505	1	p1	(T)10	10	869	878
Contig17506	1	p1	(T)10	10	136	145
Contig17508	1	p1	(A)10	10	1106	1115
Contig17511	1	p1	(A)16	16	1730	1745
Contig17518	1	p1	(T)22	22	1011	1032
Contig17526	1	p3	(GCC)5	15	135	149
Contig17527	1	p1	(A)15	15	763	777
Contig17530	2	p1	(A)11	11	606	616
Contig17530	1	p2	(CA)8	16	58	73
Contig17533	2	p3	(GAT)5	15	587	601
Contig17539	1	p1	(A)15	15	714	728
Contig17540	2	p1	(A)14	14	1111	1124
Contig17540	1	p3	(CCG)8	24	711	734
Contig17550	1	p1	(A)18	18	908	925
Contig17553	1	p2	(TA)24	48	9	56
Contig17565	1	p3	(GCC)5	15	208	222
Contig17569	1	p3	(GCT)6	18	400	417
Contig17572	1	p2	(GC)7	14	163	176
Contig17573	1	p3	(CGC)5	15	163	177
Contig17587	1	p3	(CCA)5	15	156	170
Contig17589	1	p1	(T)10	10	728	737
Contig17591	1	p3	(CCG)5	15	78	92
Contig17594	1	p1	(A)10	10	735	744
Contig17595	1	p1	(T)14	14	438	451
Contig17607	1	p1	(A)10	10	339	348
Contig17608	1	p1	(A)14	14	390	403
Contig17610	1	p1	(T)10	10	1077	1086
Contig17611	1	p3	(GCG)5	15	787	801
Contig17616	1	p1	(T)15	15	900	914
Contig1762	1	p1	(T)10	10	1215	1224
Contig17624	1	p1	(G)11	11	1595	1605
Contig17629	1	p1	(A)11	11	1014	1024
Contig17629	2	p1	(T)10	10	1158	1167
Contig17638	1	p3	(AAG)5	15	163	177
Contig17640	1	p1	(A)20	20	1517	1536
Contig17645	1	p3	(ACG)5	15	62	76
Contig17646	1	p3	(CGG)5	15	472	486
Contig17652	1	p3	(GCC)5	15	37	51
Contig17653	1	p3	(ATG)6	18	419	436
Contig17665	1	p3	(GCC)5	15	34	48
Contig17671	1	p3	(CCG)5	15	13	27
Contig17678	2	p1	(A)10	10	678	687
Contig17678	1	p3	(GTC)6	18	317	334
Contig1768	1	p1	(T)10	10	140	149
Contig17682	1	p3	(TGC)5	15	519	533
Contig17687	1	p1	(A)12	12	18	29
Contig17696	1	p1	(A)11	11	45	55
Contig17697	2	p1	(A)11	11	895	905
Contig17697	1	p1	(G)13	13	752	764
Contig177	1	p1	(A)10	10	207	216
Contig17703	1	p1	(A)11	11	1022	1032
Contig17718	1	p2	(TA)10	20	21	40
Contig17724	1	p1	(G)15	15	1584	1598
Contig17725	1	p2	(TA)10	20	19	38
Contig17725	2	p3	(CAC)5	15	289	303
Contig17731	1	p3	(GGC)5	15	230	244
Contig17739	1	p3	(CGC)7	21	109	129
Contig17748	1	p1	(A)14	14	2325	2338
Contig17753	1	p2	(TC)8	16	410	425
Contig17755	1	p1	(G)17	17	650	666
Contig17756	1	p3	(CTC)5	15	68	82
Contig17757	1	p4	(TCTG)5	20	1269	1288
Contig17758	1	p1	(A)11	11	1854	1864
Contig17762	1	p1	(A)41	41	565	605
Contig17763	1	p3	(CGC)7	21	106	126
Contig17774	1	p1	(T)10	10	939	948
Contig17780	1	p3	(GCT)6	18	11	28
Contig17786	1	p3	(CCG)8	24	36	59
Contig17787	1	p3	(CCG)5	15	403	417
Contig17789	1	p1	(T)10	10	921	930
Contig17791	1	p3	(TGG)5	15	155	169
Contig17793	1	p1	(T)11	11	392	402
Contig17794	2	p1	(T)11	11	1653	1663
Contig17794	1	p3	(GGA)7	21	291	311
Contig17800	1	p3	(CGA)5	15	208	222
Contig17801	1	p1	(A)16	16	477	492
Contig17808	1	p3	(GCG)6	18	187	204
Contig17810	1	p3	(CGC)8	24	12	35
Contig17812	1	p1	(T)12	12	889	900
Contig17820	1	p4	(GCCT)5	20	246	265
Contig17827	1	p3	(CCG)6	18	72	89
Contig17831	1	p3	(GAC)5	15	300	314
Contig17835	1	p3	(GCG)6	18	586	603
Contig17846	1	p3	(GGC)5	15	488	502
Contig17856	1	p3	(GCG)5	15	93	107
Contig17864	1	p3	(GGC)5	15	215	229
Contig17865	2	p1	(A)10	10	632	641
Contig17865	1	p1	(A)12	12	170	181
Contig17867	1	p1	(T)20	20	622	641
Contig17870	1	p3	(CGC)5	15	18	32
Contig17873	1	p1	(T)12	12	509	520
Contig17874	1	p1	(C)15	15	796	810
Contig17876	1	p1	(A)47	47	403	449
Contig17879	1	p1	(T)11	11	916	926
Contig17881	1	p1	(T)10	10	662	671
Contig17883	1	p2	(CT)6	12	84	95
Contig17889	1	p3	(CCG)5	15	300	314
Contig17893	1	p1	(A)10	10	714	723
Contig17894	1	p4	(AGCC)5	20	82	101
Contig17898	1	p3	(GCG)5	15	87	101
Contig17903	1	p1	(T)10	10	329	338
Contig17916	1	p1	(T)10	10	304	313
Contig17919	1	p3	(CGG)5	15	233	247
Contig17920	1	p1	(T)10	10	609	618
Contig17922	1	p1	(T)10	10	340	349
Contig17924	1	p1	(A)14	14	408	421
Contig17936	1	p3	(GAG)7	21	141	161
Contig17937	1	p1	(A)13	13	648	660
Contig17941	1	p1	(T)30	30	62	91
Contig17948	1	p1	(A)14	14	615	628
Contig17954	1	p1	(T)10	10	1436	1445
Contig17956	1	p3	(GGC)7	21	188	208
Contig17957	1	p2	(CT)6	12	291	302
Contig17973	1	p3	(CGT)5	15	52	66
Contig17976	1	p1	(A)10	10	228	237
Contig17978	1	p1	(A)41	41	403	443
Contig17981	1	p3	(GCT)8	24	428	451
Contig17985	1	p3	(GGC)5	15	225	239
Contig17994	1	p4	(ATCC)5	20	281	300
Contig17995	1	p1	(T)10	10	905	914
Contig17997	1	p1	(A)51	51	820	870
Contig1801	1	p1	(A)10	10	1009	1018
Contig18013	1	p1	(A)10	10	481	490
Contig18015	1	p1	(A)10	10	625	634
Contig18015	2	p1	(T)10	10	751	760
Contig18016	1	p2	(TC)10	20	48	67
Contig18019	1	p1	(A)18	18	128	145
Contig1803	1	p2	(CT)6	12	67	78
Contig18034	1	p1	(G)13	13	715	727
Contig18042	1	p1	(T)21	21	58	78
Contig18044	1	p1	(T)10	10	120	129
Contig18044	2	p1	(T)12	12	979	990
Contig18051	1	p3	(AGA)5	15	714	728
Contig18064	1	p3	(GCC)5	15	554	568
Contig18064	2	p3	(TGC)5	15	733	747
Contig1807	1	p3	(AAG)5	15	404	418
Contig18072	1	p2	(TA)10	20	1253	1272
Contig18073	1	p3	(CCG)6	18	409	426
Contig18080	2	p1	(A)13	13	1050	1062
Contig18094	1	p1	(A)10	10	35	44
Contig18095	1	p1	(A)18	18	968	985
Contig181	1	p1	(T)10	10	724	733
Contig1811	1	p2	(AG)6	12	18	29
Contig18111	1	p3	(ATG)5	15	273	287
Contig18117	1	p3	(GGC)8	24	65	88
Contig1812	1	p3	(AGT)5	15	4	18
Contig18128	1	p1	(A)13	13	1	13
Contig18131	1	p1	(A)13	13	554	566
Contig18142	1	p3	(GCG)5	15	178	192
Contig18146	1	p3	(GCG)5	15	87	101
Contig18151	1	p2	(TA)8	16	256	271
Contig18159	1	p3	(CGC)6	18	21	38
Contig18162	1	p1	(A)11	11	188	198
Contig18181	2	p1	(C)16	16	503	518
Contig18181	1	p4	(ATCG)6	24	153	176
Contig18187	1	p1	(T)10	10	388	397
Contig1819	1	p3	(AGC)10	30	26	55
Contig18202	1	p3	(CCG)5	15	1	15
Contig18206	1	p1	(C)11	11	748	758
Contig18208	1	p1	(A)11	11	8	18
Contig18212	1	p1	(A)10	10	143	152
Contig18216	1	p1	(A)13	13	1513	1525
Contig18219	1	p3	(CGC)5	15	1	15
Contig18221	1	p1	(T)12	12	904	915
Contig18232	1	p3	(GCG)5	15	31	45
Contig1824	1	p3	(TGA)5	15	438	452
Contig18243	1	p1	(A)10	10	176	185
Contig18244	1	p1	(T)11	11	1375	1385
Contig18249	1	p1	(T)10	10	76	85
Contig1825	1	p1	(A)15	15	781	795
Contig18266	1	p1	(A)27	27	1178	1204
Contig18267	1	p3	(AAG)5	15	559	573
Contig18268	1	p1	(T)25	25	51	75
Contig18281	1	p3	(GGA)5	15	10	24
Contig18284	1	p3	(CTT)5	15	702	716
Contig18294	1	p1	(T)11	11	805	815
Contig18297	1	p3	(CCG)5	15	64	78
Contig18299	1	p1	(A)10	10	652	661
Contig18310	1	p3	(CTC)5	15	521	535
Contig1832	1	p1	(T)10	10	1355	1364
Contig18320	1	p1	(T)10	10	165	174
Contig18329	1	p3	(GAA)6	18	527	544
Contig18331	1	p1	(A)38	38	2063	2100
Contig18338	1	p2	(CT)6	12	73	84
Contig18343	1	p1	(T)10	10	1077	1086
Contig18344	1	p1	(A)10	10	63	72
Contig18351	3	p2	(AT)7	14	1615	1628
Contig18351	2	p2	(GA)6	12	183	194
Contig18351	1	p5	(ACCAA)5	25	2	26
Contig18352	1	p4	(CGTT)5	20	65	84
Contig18353	1	p1	(A)17	17	648	664
Contig1836	1	p1	(A)11	11	88	98
Contig18361	1	p1	(T)11	11	913	923
Contig18362	1	p2	(TA)8	16	165	180
Contig18369	1	p1	(A)11	11	465	475
Contig1837	1	p2	(TC)11	22	71	92
Contig18377	1	p3	(GTC)5	15	378	392
Contig18381	1	p3	(CCG)5	15	43	57
Contig1840	1	p3	(CCG)9	27	53	79
Contig18403	1	p3	(GCC)5	15	433	447
Contig18405	2	p2	(AC)6	12	856	867
Contig18405	1	p2	(GT)6	12	669	680
Contig18413	1	p3	(GCT)5	15	30	44
Contig18420	1	p3	(GTC)6	18	376	393
Contig18425	1	p3	(TTG)5	15	360	374
Contig18428	2	p1	(A)11	11	549	559
Contig18428	1	p2	(GA)14	28	51	78
Contig18436	1	p1	(A)18	18	779	796
Contig18442	1	p1	(A)10	10	84	93
Contig18444	1	p3	(CGC)5	15	392	406
Contig18447	1	p3	(TCC)10	30	70	99
Contig18448	2	p2	(GT)6	12	721	732
Contig18448	1	p3	(CGG)5	15	174	188
Contig18449	1	p2	(CT)8	16	32	47
Contig18450	1	p3	(GTC)7	21	424	444
Contig18452	1	p3	(GCA)6	18	231	248
Contig18453	1	p3	(CCG)5	15	277	291
Contig18457	1	p3	(GGC)5	15	479	493
Contig1846	1	p2	(TC)17	34	1229	1262
Contig18462	1	p2	(GC)6	12	137	148
Contig18467	1	p1	(A)10	10	527	536
Contig18468	1	p1	(A)10	10	72	81
Contig18473	1	p1	(A)18	18	1381	1398
Contig18474	1	p3	(GCA)6	18	108	125
Contig18485	1	p1	(A)13	13	1076	1088
Contig18487	1	p3	(TGC)5	15	264	278
Contig18490	2	p1	(T)10	10	819	828
Contig18492	1	p3	(CGC)5	15	311	325
Contig18503	2	p1	(T)10	10	565	574
Contig18503	1	p2	(CG)6	12	60	71
Contig18513	1	p3	(CGA)5	15	738	752
Contig18518	1	p1	(A)10	10	183	192
Contig18524	1	p3	(GCC)5	15	323	337
Contig18529	1	p3	(GGA)5	15	52	66
Contig18532	1	p2	(TG)8	16	349	364
Contig18534	1	p1	(T)10	10	1652	1661
Contig18547	2	p1	(T)10	10	866	875
Contig18547	1	p1	(T)11	11	749	759
Contig18551	1	p3	(GCG)5	15	24	38
Contig18559	1	p1	(A)15	15	1210	1224
Contig18571	1	p1	(T)11	11	162	172
Contig18580	1	p3	(CAG)6	18	269	286
Contig18581	1	p3	(GCC)7	21	466	486
Contig18586	1	p3	(GGC)7	21	35	55
Contig186	1	p1	(A)10	10	106	115
Contig18600	1	p3	(TCC)5	15	227	241
Contig18607	1	p1	(T)13	13	1049	1061
Contig18614	1	p1	(C)12	12	185	196
Contig18615	1	p3	(AGC)5	15	417	431
Contig18617	1	p3	(CCG)5	15	25	39
Contig18622	1	p3	(TTC)6	18	218	235
Contig18623	1	p1	(A)17	17	796	812
Contig18624	1	p3	(GGC)7	21	646	666
Contig18629	1	p3	(ACC)6	18	262	279
Contig18633	1	p1	(A)37	37	779	815
Contig18636	1	p1	(A)12	12	914	925
Contig18638	1	p3	(GGC)5	15	97	111
Contig18642	1	p3	(ACG)5	15	21	35
Contig18645	2	p2	(TG)13	26	685	710
Contig18645	1	p3	(CGG)5	15	342	356
Contig18647	1	p4	(ATGG)7	28	691	718
Contig18653	1	p2	(TC)8	16	459	474
Contig18654	1	p3	(CGG)5	15	95	109
Contig18657	1	p3	(TCC)5	15	81	95
Contig1866	1	p3	(AAG)5	15	764	778
Contig18673	1	p3	(GGC)6	18	458	475
Contig18683	1	p2	(TC)6	12	52	63
Contig18692	1	p1	(T)11	11	877	887
Contig18694	1	p1	(A)17	17	1009	1025
Contig18700	1	p3	(CGC)5	15	332	346
Contig18701	1	p3	(GCG)5	15	520	534
Contig18701	2	p3	(GGC)5	15	642	656
Contig18703	1	p2	(CT)6	12	53	64
Contig18704	2	p1	(A)18	18	674	691
Contig18704	1	p3	(GAC)5	15	115	129
Contig18707	2	p1	(T)10	10	391	400
Contig18707	1	p6	(AGGGAG)6	36	77	112
Contig18710	1	p1	(T)16	16	57	72
Contig18724	1	p1	(A)11	11	974	984
Contig18730	1	p3	(CGA)6	18	197	214
Contig18740	1	p1	(A)11	11	18	28
Contig18743	1	p3	(CGC)5	15	463	477
Contig18749	1	p2	(AT)7	14	103	116
Contig1875	1	p1	(A)13	13	1443	1455
Contig18752	1	p3	(CCG)5	15	133	147
Contig18758	1	p1	(A)10	10	669	678
Contig18766	2	p1	(A)10	10	851	860
Contig18766	1	p3	(GGT)5	15	558	572
Contig18768	1	p2	(CG)6	12	453	464
Contig18771	1	p1	(A)10	10	727	736
Contig18774	1	p3	(GGC)5	15	166	180
Contig18779	1	p3	(GCC)5	15	24	38
Contig18780	1	p3	(GGC)5	15	45	59
Contig18782	1	p3	(GGC)5	15	6	20
Contig18787	1	p2	(TC)12	24	502	525
Contig18795	1	p1	(T)10	10	1039	1048
Contig18796	1	p3	(GGC)5	15	285	299
Contig18798	1	p2	(CT)6	12	62	73
Contig18802	1	p1	(C)19	19	1104	1122
Contig18805	1	p1	(G)10	10	640	649
Contig18808	1	p1	(T)14	14	114	127
Contig18809	1	p1	(T)20	20	89	108
Contig18817	1	p2	(AT)6	12	271	282
Contig18820	1	p1	(A)12	12	761	772
Contig18831	1	p1	(T)10	10	232	241
Contig18838	1	p3	(GCG)7	21	463	483
Contig18842	1	p3	(GCG)5	15	27	41
Contig18843	1	p1	(T)11	11	587	597
Contig18843	2	p1	(T)12	12	1038	1049
Contig18844	1	p3	(CGA)5	15	374	388
Contig18846	1	p1	(C)10	10	23	32
Contig18849	1	p1	(C)22	22	797	818
Contig18851	1	p1	(G)10	10	770	779
Contig18852	1	p1	(A)15	15	810	824
Contig18857	1	p1	(A)12	12	804	815
Contig18860	1	p3	(CGC)5	15	342	356
Contig18864	1	p2	(AT)6	12	277	288
Contig18869	1	p1	(A)14	14	665	678
Contig18869	2	p2	(AG)6	12	913	924
Contig18874	1	p5	(GAGAC)5	25	173	197
Contig18883	1	p1	(A)10	10	848	857
Contig18894	1	p1	(T)13	13	817	829
Contig18903	1	p1	(T)13	13	1414	1426
Contig1891	1	p1	(A)18	18	1243	1260
Contig18911	1	p1	(T)10	10	578	587
Contig18927	1	p1	(G)17	17	63	79
Contig18930	1	p3	(CCG)6	18	23	40
Contig18932	1	p3	(GCA)5	15	12	26
Contig18934	1	p3	(ATG)10	30	580	609
Contig18940	2	p1	(C)11	11	658	668
Contig18946	1	p1	(A)11	11	173	183
Contig18952	1	p3	(GGC)5	15	171	185
Contig1896	1	p1	(T)15	15	1126	1140
Contig18960	1	p6	(TCTCTG)7	42	465	506
Contig18995	1	p1	(G)10	10	709	718
Contig18998	1	p3	(GCC)5	15	340	354
Contig19	1	p1	(T)11	11	885	895
Contig19007	1	p1	(G)10	10	739	748
Contig19015	1	p4	(ATCT)14	56	202	257
Contig19019	2	p1	(A)10	10	231	240
Contig19019	3	p1	(T)12	12	772	783
Contig19019	1	p1	(T)16	16	81	96
Contig19023	1	p3	(CTC)7	21	75	95
Contig19026	1	p1	(G)16	16	8	23
Contig19030	1	p1	(A)10	10	197	206
Contig19033	1	p2	(GA)7	14	42	55
Contig19037	1	p3	(CTG)6	18	372	389
Contig19037	2	p3	(GCC)5	15	510	524
Contig1904	1	p3	(CCG)5	15	69	83
Contig19049	1	p3	(CGC)5	15	86	100
Contig19055	1	p3	(TAT)5	15	55	69
Contig19059	1	p3	(AAG)5	15	188	202
Contig19060	1	p1	(A)10	10	2	11
Contig19066	1	p3	(GGC)5	15	377	391
Contig19067	1	p3	(GCG)5	15	56	70
Contig19069	1	p3	(GAG)5	15	30	44
Contig19088	1	p3	(GCA)9	27	425	451
Contig19089	1	p1	(T)10	10	1520	1529
Contig19091	1	p2	(GA)7	14	252	265
Contig19094	1	p3	(GCG)6	18	97	114
Contig19097	1	p3	(ATG)5	15	717	731
Contig19098	1	p1	(G)10	10	1251	1260
Contig19109	1	p3	(CGG)5	15	369	383
Contig1911	1	p3	(CAG)5	15	822	836
Contig19110	1	p3	(CGG)5	15	829	843
Contig19112	1	p3	(CCG)6	18	86	103
Contig19113	2	p2	(AT)6	12	789	800
Contig19113	1	p3	(GAC)5	15	17	31
Contig19125	1	p1	(A)12	12	150	161
Contig19128	1	p1	(T)11	11	763	773
Contig19129	1	p3	(GCA)5	15	44	58
Contig19138	1	p4	(GAAA)11	44	152	195
Contig19144	1	p1	(T)10	10	829	838
Contig19150	1	p1	(T)10	10	269	278
Contig19155	1	p3	(TCC)5	15	65	79
Contig19156	2	p3	(TAC)5	15	845	859
Contig19156	1	p4	(AGAT)5	20	55	74
Contig19160	1	p1	(T)10	10	491	500
Contig19175	1	p3	(CGC)5	15	70	84
Contig19180	1	p3	(CAG)5	15	503	517
Contig19185	1	p5	(CTGTC)5	25	511	535
Contig19187	2	p1	(C)10	10	1161	1170
Contig19187	1	p3	(GCC)5	15	115	129
Contig19188	1	p3	(GGC)5	15	119	133
Contig1919	1	p1	(C)10	10	1572	1581
Contig19209	1	p3	(GGC)5	15	136	150
Contig19211	1	p3	(CGC)6	18	87	104
Contig19222	1	p1	(T)11	11	78	88
Contig19227	1	p3	(CCG)6	18	72	89
Contig19232	1	p4	(CAAA)5	20	13	32
Contig19233	1	p1	(A)12	12	1019	1030
Contig19234	1	p2	(GA)6	12	152	163
Contig19238	1	p3	(GCC)5	15	424	438
Contig19241	1	p2	(CT)7	14	15	28
Contig19243	1	p2	(CT)6	12	46	57
Contig19244	1	p1	(A)18	18	708	725
Contig19262	1	p3	(AGC)6	18	454	471
Contig19263	1	p3	(CGA)6	18	188	205
Contig19266	2	p1	(T)10	10	588	597
Contig19266	1	p3	(GCG)6	18	95	112
Contig19267	1	p1	(A)10	10	1106	1115
Contig19278	1	p3	(CGA)5	15	564	578
Contig19282	1	p3	(CAG)5	15	308	322
Contig19287	1	p3	(CAG)5	15	363	377
Contig19289	1	p1	(C)11	11	1663	1673
Contig19295	1	p1	(A)12	12	1702	1713
Contig19314	1	p1	(T)10	10	208	217
Contig1932	1	p3	(TGT)10	30	1532	1561
Contig19326	1	p1	(A)12	12	631	642
Contig19326	2	p1	(A)19	19	1003	1021
Contig19328	1	p2	(CG)6	12	650	661
Contig19336	1	p1	(A)12	12	928	939
Contig19341	2	p1	(A)13	13	861	873
Contig19341	1	p3	(CGG)6	18	251	268
Contig19346	1	p1	(A)17	17	1125	1141
Contig19348	1	p3	(GGC)5	15	599	613
Contig19355	1	p3	(AGC)5	15	448	462
Contig19370	1	p3	(CCT)6	18	44	61
Contig19374	1	p2	(CT)7	14	838	851
Contig19375	1	p3	(GAG)9	27	128	154
Contig19384	1	p2	(CT)6	12	44	55
Contig19395	1	p3	(GCA)5	15	136	150
Contig19408	2	p1	(A)15	15	1405	1419
Contig19408	1	p1	(C)11	11	1218	1228
Contig19419	1	p1	(A)14	14	591	604
Contig19423	1	p3	(AGA)5	15	1564	1578
Contig19425	1	p3	(TGA)5	15	667	681
Contig19437	1	p3	(CCG)6	18	204	221
Contig19447	1	p3	(GGA)5	15	489	503
Contig19449	1	p1	(A)11	11	1004	1014
Contig19456	1	p1	(A)11	11	296	306
Contig19467	1	p3	(AGC)5	15	1	15
Contig19471	1	p1	(A)17	17	959	975
Contig19487	1	p1	(G)10	10	30	39
Contig19524	1	p3	(AAG)5	15	244	258
Contig19527	2	p3	(CGG)6	18	223	240
Contig19527	1	p3	(GGC)5	15	45	59
Contig19546	1	p3	(CAA)5	15	598	612
Contig19549	1	p3	(CCG)7	21	176	196
Contig19565	1	p3	(AGC)10	30	869	898
Contig19575	1	p1	(A)17	17	1359	1375
Contig19578	1	p3	(CGA)5	15	177	191
Contig1958	1	p3	(ATA)5	15	1302	1316
Contig19607	1	p1	(T)12	12	662	673
Contig19609	1	p3	(GTA)5	15	754	768
Contig19611	1	p1	(G)10	10	619	628
Contig19629	1	p3	(CGA)5	15	597	611
Contig19630	2	p1	(C)27	27	1719	1745
Contig19630	1	p1	(T)14	14	1435	1448
Contig19638	1	p3	(TGC)7	21	1168	1188
Contig19668	1	p1	(A)11	11	870	880
Contig19669	1	p3	(GCG)5	15	65	79
Contig19672	1	p3	(CTC)6	18	257	274
Contig19677	1	p2	(AG)7	14	22	35
Contig19677	2	p3	(GCC)5	15	590	604
Contig19686	1	p1	(G)10	10	1142	1151
Contig19689	1	p1	(A)15	15	820	834
Contig19694	1	p3	(CGG)5	15	366	380
Contig19705	1	p2	(AT)8	16	578	593
Contig19706	1	p2	(AG)9	18	38	55
Contig19716	1	p1	(A)10	10	70	79
Contig19716	2	p1	(T)17	17	1655	1671
Contig19719	1	p3	(CCG)5	15	145	159
Contig19730	1	p3	(AGC)5	15	214	228
Contig19734	1	p2	(TA)14	28	749	776
Contig19738	1	p2	(TC)6	12	102	113
Contig19739	1	p3	(GCG)5	15	96	110
Contig19753	1	p1	(A)13	13	769	781
Contig19767	1	p2	(AG)11	22	1166	1187
Contig19772	1	p1	(A)11	11	813	823
Contig19773	1	p1	(T)10	10	576	585
Contig19786	1	p2	(TC)7	14	85	98
Contig19789	1	p3	(CCG)5	15	45	59
Contig19798	1	p3	(TCT)5	15	112	126
Contig19805	1	p3	(AGG)5	15	364	378
Contig19813	1	p3	(GCC)8	24	90	113
Contig19814	1	p3	(AGC)5	15	984	998
Contig19819	1	p2	(GA)10	20	92	111
Contig19822	2	p3	(CGG)5	15	503	517
Contig19822	1	p3	(GGA)6	18	250	267
Contig19824	1	p3	(CAA)7	21	873	893
Contig19832	1	p3	(GCA)5	15	1004	1018
Contig19833	1	p3	(CGC)5	15	497	511
Contig19842	1	p3	(CGG)5	15	289	303
Contig19844	1	p1	(T)12	12	75	86
Contig1985	1	p3	(CGG)5	15	174	188
Contig19851	1	p1	(T)10	10	77	86
Contig19854	1	p3	(CGG)5	15	228	242
Contig19867	3	p1	(T)10	10	653	662
Contig19867	1	p2	(TC)6	12	26	37
Contig19867	2	p3	(GCC)5	15	306	320
Contig19873	1	p3	(AGA)5	15	341	355
Contig19880	1	p3	(ACC)5	15	387	401
Contig19886	1	p2	(TA)7	14	201	214
Contig19892	1	p2	(AT)11	22	678	699
Contig19896	1	p2	(TC)8	16	287	302
[truncated: 2,204 more rows]
