# Supplementary material for: Development of simple sequence repeat markers for sugarcane from data mining of expressed sequence tags
Source: Front Plant Sci. 2023 Oct 23;14:1199210. doi: 10.3389/fpls.2023.1199210 (PMC10627005; doi:10.3389/fpls.2023.1199210)
Supplement: Supplementary file 2 [file Table_2.xlsx]

## Sheet: Sheet1
Supplementary Table S2. Different repeat motif types in sugarcane genome
SSR type	Repeat motif	Number
Mono-	A/T, C/G	2
Di-	AC/GT, AG/CT, AT/TA, CA/TG, CG/GC, GA/TC	6
Tri-	AAC/TTG, AAG/TTC, AAT/TTA, ACA/TGT, ACC/TGG, ACG/TGC, ACT/TGA, AGA/TCT, AGC/TCG, AGG/TCC, AGT/TCA, ATA/TAT, ATC/TAG, ATG/TAC, CAA/GTT, CAC/GTG, CAG/GTC, CAT/GTA, CCA/GGT, CCG/GGC, CCT/GGA, CGA, CGC/GCG, CGG/GCC, CGT/GCA, CTA/GAT, CTC/GAG, CTG/GAC, CTT/GAA, TAA	30
Tetra-	AAAG, AAGA, AATA, ACGG, ACTG, AGCC, AGGA, AGGC, ATAC, ATCC/GGAT, ATCG/CGAT, ATCT/AGAT, ATGA, ATGG, CAAA, CATA, CATC, CATG, CCAT, CCGC, CCTC, CCTT, CGCC, CGTT, CTAG, CTCC, CTGC, GAAA/TCCC, GAAG, GACA, GCAT, GCCG/CGGC, GCCT, GCGT, GCTA, GGCA, GGTT, TAAT, TATC, TCGG, TCTG, TGCA/AGCT, TGGT, TGTA, TTAA,TTCC, TTTA	47
Penta-	ACCAA, ACCGC, AGAAA, ATAGA, ATGTA, CGTGT, CTCCT/AGGAG, CTGTC/GAGAC, CTTTT/GAAAA, GAGCT, GATTG, GGAAG, GTCCT, GTTCT, TCCCC, TCCCT, TCCTG, TCTCG, TTCTT, TTTAT, TTTTC, TTTTC	22
Hexa-	AAGCTC, ACATGA, ACCAGC, ACTCCA, AGGGAG, ATTGGA, CACGCC, CCACCG, CCCATC, CCGGCC, CCTCTG, CGGCTT, CTATAT, CTCTCC, CTCTGG, CTGCGG, GAACCC, GAACCT, GCCAAA, GCCTCC, GCTTCG, GGAGCG/CCTCGC, GGCGGA, GTCCCG, GTGCAG, TCTCTG	26
