# Supplementary material for: Development of simple sequence repeat markers for sugarcane from data mining of expressed sequence tags
Source: Front Plant Sci. 2023 Oct 23;14:1199210. doi: 10.3389/fpls.2023.1199210 (PMC10627005; doi:10.3389/fpls.2023.1199210)
Supplement: Supplementary file 3 [file Table_3.xlsx]

## Sheet: Sheet1
Supplementary Table 3. Number of different repeat motif types in sugarcane genome
SSR type	Repeat motif	Number
Mono-	A/T	1929
Mono-	C/G	270
Di-	AC/GT	114
Di-	AG/CT	363
Di-	AT/AT	121
Di-	CG/CG	52
Tri-	AAC/GTT	40
Tri-	AAG/CTT	81
Tri-	AAT/ATT	14
Tri-	ACC/GGT	122
Tri-	ACG/CGT	152
Tri-	ACT/AGT	17
Tri-	AGC/CTG	343
Tri-	AGG/CCT	199
Tri-	ATC/ATG	52
Tri-	CCG/CGG	948
Tetra-	AAAC/GTTT	1
Tetra-	AAAG/CTTT	7
Tetra-	AAAT/ATTT	2
Tetra-	AACC/GGTT	3
Tetra-	AACG/CGTT	1
Tetra-	AAGG/CCTT	4
Tetra-	AATG/ATTC	2
Tetra-	AATT/AATT	2
Tetra-	ACAG/CTGT	3
Tetra-	ACAT/ATGT	4
Tetra-	ACCG/CGGT	1
Tetra-	ACGC/CGTG	3
Tetra-	ACGG/CCGT	1
Tetra-	ACTG/AGTC	2
Tetra-	AGAT/ATCT	5
Tetra-	AGCC/CTGG	2
Tetra-	AGCG/CGCT	1
Tetra-	AGCT/AGCT	3
Tetra-	AGGC/CCTG	8
Tetra-	AGGG/CCCT	8
Tetra-	ATCC/ATGG	8
Tetra-	ATCG/ATCG	2
Tetra-	ATGC/ATGC	4
Tetra-	CCCG/CGGG	2
Tetra-	CCGG/CCGG	3
Penta-	AAAAG/CTTTT	6
Penta-	AAAAT/ATTTT	2
Penta-	AAACC/GGTTT	1
Penta-	AACAG/CTGTT	1
Penta-	AAGGG/CCCTT	3
Penta-	AATAG/ATTCT	1
Penta-	AATCC/ATTGG	1
Penta-	AATGT/ACATT	1
Penta-	ACACG/CGTGT	1
Penta-	ACAGG/CCTGT	4
Penta-	ACCGC/CGGTG	1
Penta-	ACGAG/CGTCT	2
Penta-	AGAGG/CCTCT	3
Penta-	AGCTC/AGCTG	1
Penta-	AGGGG/CCCCT	1
Hexa-	AAAAAG/CTTTTT	1
Hexa-	AAAGCC/CTTTGG	1
Hexa-	AACACC/GGTGTT	1
Hexa-	AACATG/ATGTTC	2
Hexa-	AACCCG/CGGGTT	1
Hexa-	AACCTG/AGGTTC	1
Hexa-	AACTCC/AGTTGG	1
Hexa-	AAGCCG/CGGCTT	2
Hexa-	AAGCTC/AGCTTG	1
Hexa-	AATTCC/AATTGG	1
Hexa-	ACAGAG/CTCTGT	1
Hexa-	ACAGTC/ACTGTG	1
Hexa-	ACCAGC/CTGGTG	2
Hexa-	ACCGCC/CGGTGG	1
Hexa-	ACCGGG/CCCGGT	1
Hexa-	ACCTGC/AGGTGC	1
Hexa-	ACGCCC/CGTGGG	1
Hexa-	AGAGCC/CTCTGG	1
Hexa-	AGAGGC/CCTCTG	1
Hexa-	AGAGGG/CCCTCT	2
Hexa-	AGATAT/ATATCT	1
Hexa-	AGCCGC/CGGCTG	1
Hexa-	AGCGGG/CCCGCT	1
Hexa-	AGGCGG/CCGCCT	2
Hexa-	AGGGCG/CCCTCG	1
Hexa-	ATCCCC/ATGGGG	1
Hexa-	CCCCGG/CCGGGG	1
