# Supplementary material for: Development of simple sequence repeat markers for sugarcane from data mining of expressed sequence tags
Source: Front Plant Sci. 2023 Oct 23;14:1199210. doi: 10.3389/fpls.2023.1199210 (PMC10627005; doi:10.3389/fpls.2023.1199210)
Supplement: Supplementary file 4 [file Table_4.xlsx]

## Sheet: In silico DNA analysis
Table S4a. In silico DNA analysis of potential amplicons of 240 SSR primer pairs in sugarcane(S. spontaneum), Maize(B73) and Sorghum(Z3116) genome
Name	SSR motif	Number of Potential amplicon			Potential amplicon with SSR motif			Primer pair fully match with binding site
		S.spontaneum	B73	Z3116	S.spontaneum	B73	Z3116	S.spontaneum	B73	Z3116
PW1-41	(GCG)5	3	2	0	Yes	Yes	No	Yes	No	No
PW2-29	(CGT)5	3	6	5	Yes	Yes	Yes	Yes	No	No
PW3-10	(CGG)6	1	22	1	Yes	Yes	No	Yes	No	No
PW1-35	(GGC)5	3	3	1	Yes	Yes	Yes	Yes	Yes	Yes
PW1-83	(AGC)5	0	5	1	No	Yes	Yes	No	Yes	Yes
PW1-4	(GCT)5	0	1	2	No	No	Yes	No	No	No
PW2-28	(GAG)5	3	7	0	Yes	Yes	No	Yes	No	No
PW1-52	(CCT)6	2	52	16	Yes	Yes	Yes	Yes	Yes	Yes
PW3-39	(ACG)6	0	23	2	No	Yes	Yes	No	No	No
PW1-1	(CCG)5	4	2	1	Yes	Yes	Yes	Yes	Yes	Yes
PW1-47	(CCG)6	1	0	3	Yes	No	Yes	Yes	No	No
PW3-5	CCG-CGG	56	1	3	Yes	No	Yes	Yes	No	Yes
PW1-55	(CCA)7	0	2	4	No	Yes	Yes	No	No	No
PW1-50	(GAA)5	4	3	3	Yes	Yes	Yes	Yes	Yes	No
PW2-2	(GC)6	7	8	4	Yes	Yes	Yes	Yes	No	Yes
PW3-6	(TGC)6	3	28	10	Yes	Yes	Yes	Yes	Yes	No
ESTB43	(CGA)6	25	3	3	Yes	Yes	Yes	Yes	Yes	Yes
PW3-26	(ATG)5	13	0	0	Yes	No	No	Yes	No	No
ESTB53	(CCG)5	1	12	7	Yes	Yes	Yes	Yes	No	No
PW3-7	(GCG)5	2	0	2	Yes	No	No	Yes	No	No
SB525	(CGG)5ccaggtcatctccgagcagtttggcgtcctcgtcgacagccagcccccgcccccgccgccg(CAC)5	0	2	2	No	Yes	Yes	No	No	Yes
PW1-28	(CCG)5	1	3	2	Yes	Yes	Yes	Yes	No	Yes
SCESSR0159	(AG)16aaagagagacacagacac(AG)20	0	0	1	No	No	Yes	No	No	Yes
PW1-36	(CAG)5	3	1	0	Yes	Yes	No	Yes	Yes	No
PW1-73	(CGC)6	4	21	13	Yes	Yes	Yes	Yes	No	No
PW1-81	(CGA)5	1	2	3	Yes	Yes	Yes	Yes	Yes	Yes
SCESSR0950	(CGC)7	3	9	7	Yes	Yes	Yes	Yes	No	No
PW2-23	(CG)6	2	20	12	Yes	Yes	Yes	Yes	Yes	No
PW1-22	(GCG)6	2	0	2	Yes	No	Yes	Yes	No	Yes
PW3-17	(CTG)6	1	3	1	Yes	Yes	No	Yes	No	No
PW1-2	GGC-GCG	0	10	7	No	Yes	Yes	No	No	No
PW3-31	(CAG)5	1	3	1	Yes	Yes	Yes	Yes	Yes	Yes
PW1-42	(AAG)5	0	34	11	No	Yes	Yes	No	No	No
PW1-85	(TA)6	1	2	2	Yes	Yes	Yes	Yes	Yes	Yes
PW3-29	(TA)6	0	0	0	No	No	No	No	No	No
PW2-8	(CCA)5	9	2	0	Yes	Yes	No	Yes	No	No
SB607	(C)16aaa(T)14	0	7	1	No	No	No	No	No	Yes
PW3-37	(GC)6	1	1	1	Yes	No	No	No	No	No
SCESSR1116	(GCA)8	1	3	1	Yes	Yes	Yes	Yes	Yes	Yes
PW1-79	(CTG)5	1	6	0	Yes	Yes	No	Yes	No	No
PW1-80	(CCA)5	4	0	0	Yes	No	No	Yes	No	No
SCESSR2399	(T)11	5	0	0	Yes	No	No	Yes	No	No
PW1-27	(CCG)6	0	21	5	No	Yes	Yes	No	Yes	Yes
PW1-15	A-CCG	0	19	14	No	Yes	Yes	No	No	No
PW1-40	(TGC)5	3	0	1	Yes	No	Yes	Yes	No	No
PW1-59	(GCA)6	1	2	1	Yes	Yes	Yes	Yes	Yes	Yes
SB2464	(CCG)5	0	1	2	No	No	Yes	No	No	Yes
PW1-49	(CAG)6	1	3	4	Yes	Yes	Yes	Yes	No	Yes
PW1-65	(GC)9	7	50	113	Yes	Yes	Yes	Yes	Yes	Yes
SB1865	(GAC)6	5	22	6	Yes	Yes	Yes	Yes	No	Yes
PW3-11	(ACA)6	0	1	2	No	No	Yes	No	Yes	Yes
SCESSR0322	(GAG)7	6	2	5	Yes	Yes	Yes	Yes	No	No
PW1-13	(CGT)5	6	3	1	Yes	Yes	Yes	Yes	Yes	Yes
PW1-56	(AGG)5	3	2	1	Yes	Yes	Yes	Yes	Yes	Yes
PW1-69	(GCC)5	4	2	2	Yes	Yes	Yes	Yes	Yes	No
PW1-9	(AGC)5	1	27	18	Yes	Yes	Yes	Yes	Yes	No
PW2-21	(CGT)5	7	9	11	Yes	Yes	Yes	Yes	Yes	Yes
PW1-88	(GCG)5	0	51	21	No	Yes	Yes	No	Yes	Yes
PW1-67	(CTG)7	1	2	1	Yes	Yes	Yes	Yes	Yes	Yes
SCESSR0171	(GGA)7	4	50	23	Yes	Yes	Yes	Yes	Yes	Yes
SCESSR1049	(CCA)5	3	2	0	No	No	No	Yes	No	No
SCESSR0957	(CGC)6	1	15	5	Yes	Yes	Yes	Yes	No	No
PW1-77	(GCA)6	0	3	5	No	Yes	Yes	No	No	No
PW3-38	(GGC)5	2	16	10	Yes	Yes	Yes	Yes	Yes	Yes
PW2-7	(AG)7	0	0	1	No	No	No	No	No	Yes
SB2922	(CCG)5	0	0	5	No	No	Yes	No	No	Yes
PW1-23	(GCA)6	0	0	0	No	No	No	No	No	No
PW1-5	(CCG)5	5	31	8	Yes	Yes	Yes	Yes	Yes	Yes
PW1-74	(GCG)5	8	3	1	Yes	Yes	Yes	Yes	Yes	Yes
PW3-12	(GT)18	2	7	9	Yes	Yes	No	Yes	No	No
PW1-60	GTCA-GCG	2	0	0	Yes	No	No	Yes	No	No
p-umc1987	(CGC)7	5	3	0	No	No	No	Yes	No	No
PW1-51	(CGG)8	4	31	8	Yes	Yes	Yes	Yes	Yes	Yes
SCESSR0941	(T)11	6	20	7	No	No	No	Yes	Yes	Yes
SCESSR1133	(AGC)5	0	6	1	No	Yes	No	No	No	No
PW1-26	(GCG)5	0	40	5	No	Yes	Yes	No	No	No
SCESSR1277	(CGG)7	2	15	8	Yes	Yes	Yes	Yes	Yes	Yes
PW3-41	(TAG)5	8	3	5	Yes	No	Yes	Yes	No	No
PW3-33	(CGC)5	3	8	4	Yes	Yes	Yes	Yes	Yes	Yes
ESTB135	(CGC)5	1	7	9	Yes	Yes	Yes	Yes	No	Yes
PW2-5	(TGG)5	16	141	10	Yes	Yes	Yes	Yes	No	No
PW1-37	(CGC)5	1	3	3	Yes	Yes	Yes	Yes	Yes	Yes
PW2-3	(GTG)5	0	0	0	No	No	No	No	No	No
PW1-18	(CCG)5	3	199	1	Yes	Yes	Yes	Yes	Yes	Yes
PW1-82	(CAG)8	1	4	0	Yes	Yes	No	Yes	Yes	No
PW3-34	(GCA)7	2	3	3	Yes	Yes	Yes	Yes	No	Yes
PW1-7	(CGG)5	0	2	0	No	Yes	No	No	No	No
PW3-32	(TA)6	3	6	0	Yes	Yes	No	Yes	No	No
PW1-70	GCA-GCA	3	49	5	Yes	Yes	Yes	Yes	No	Yes
PW1-54	(CCG)5	6	3	2	Yes	No	Yes	Yes	No	Yes
PW3-40	(GCT)5	1	1	2	Yes	Yes	Yes	Yes	Yes	Yes
PW3-1	(AT)7	1	11	3	Yes	Yes	No	Yes	No	No
PW2-27	(GCCG)5	6	1	0	Yes	No	No	Yes	Yes	No
PW2-6	(GCC)5	4	1	1	Yes	No	Yes	Yes	No	No
PW1-48	(CTC)5	5	3	2	Yes	Yes	Yes	Yes	Yes	No
PW1-29	(CAG)5	0	6	0	No	Yes	No	No	No	No
PW1-33	(ATGTA)11	0	0	0	No	No	No	No	No	No
p-umc1714	(TTC)6	0	2	0	No	Yes	No	No	Yes	No
SCESSR2545	(CT)17	2	8	27	Yes	Yes	Yes	Yes	No	No
PW1-45	(CGC)5	0	2	1	No	Yes	Yes	No	No	Yes
PW2-15	(AT)6	4	0	1	Yes	No	Yes	Yes	No	Yes
PW1-46	(AGC)6	9	3	3	Yes	Yes	Yes	Yes	Yes	Yes
SCESSR0731	(GCG)7	3	282	88	Yes	Yes	Yes	Yes	Yes	No
PW1-76	(CCG)5	5	59	19	Yes	Yes	Yes	Yes	No	Yes
PW1-11	(CTC)3	1	1	1	Yes	Yes	Yes	Yes	Yes	Yes
PW1-87	(GAT)5	6	1	1	Yes	Yes	Yes	Yes	Yes	Yes
PW3-20	(GCG)6	3	12	10	Yes	Yes	Yes	Yes	No	Yes
SCESSR0707	(TGC)5	5	1	3	Yes	Yes	Yes	Yes	No	Yes
PW1-58	(CCG)5	2	1	1	Yes	Yes	Yes	Yes	Yes	Yes
PW1-21	(AG)6	1	1	6	Yes	Yes	Yes	Yes	No	No
PW3-14	(GCT)8	4	10	2	Yes	Yes	Yes	Yes	Yes	Yes
SCESSR1631	(GCG)8	6	76	92	Yes	Yes	Yes	Yes	No	No
PW3-3	(GCA)5	0	2	3	No	No	No	No	No	No
PW1-64	(CGG)5	0	1	1	No	Yes	Yes	No	Yes	Yes
PW3-13	(GCT)6	2	11	4	Yes	Yes	Yes	Yes	No	Yes
PW1-43	(CTC)5	4	207	16	Yes	Yes	Yes	Yes	No	No
PW2-30	(CAG)5	0	1	0	No	No	No	No	No	No
PW1-66	(AT)6	4	4	1	Yes	Yes	Yes	Yes	No	Yes
SCESSR0968	(ATGG)7	2	6	2	Yes	No	Yes	Yes	Yes	Yes
SCESSR0061	(CACGCC)6	1	21	6	Yes	Yes	Yes	Yes	Yes	Yes
PW2-33	(CAG)5	0	0	1	No	No	No	No	No	Yes
PW3-19	(CCG)5	6	6	5	Yes	Yes	Yes	Yes	No	Yes
PW1-32	(CCG)6	5	59	19	Yes	Yes	Yes	Yes	No	Yes
PW3-25	(GCA)5	0	11	0	No	Yes	No	No	No	No
PW2-25	(CCA)5	1	297	4	Yes	Yes	Yes	Yes	Yes	Yes
PW1-3	(GCG)5	1	22	15	Yes	Yes	Yes	Yes	No	Yes
PW1-10	(GGC)5	3	2	155	Yes	Yes	Yes	Yes	Yes	Yes
PW3-21	(GCT)6	2	7	1	Yes	Yes	Yes	Yes	Yes	Yes
SCESSR0688	(A)11	5	9	140	No	No	No	Yes	No	Yes
p-umc1605	(TCG)5	2	1	0	No	No	No	No	Yes	No
PW2-12	(CAG)5	3	2	0	Yes	Yes	No	Yes	Yes	No
PW2-24	(CGA)6	2	24	1	Yes	Yes	No	Yes	No	No
PW2-9	(GCT)7	0	2	1	No	Yes	No	No	Yes	No
SCESSR2371	(GCA)6	3	85	25	Yes	Yes	Yes	Yes	Yes	No
SCESSR0805	(ACATGA)5	4	0	1	Yes	No	Yes	Yes	No	Yes
SCESSR1023	(TGG)8	4	5	3	Yes	Yes	Yes	Yes	No	No
p-umc2247	(A)15	1	1	1	No	No	No	Yes	Yes	Yes
SCESSR1860	(GAC)5	4	4	6	Yes	Yes	Yes	No	No	No
PW3-24	(CAG)5	0	2	0	No	Yes	No	No	No	No
PW3-22	(CTAG)5	1	0	1	Yes	No	No	Yes	No	No
PW3-27	(ATGA)5	3	5	2	Yes	Yes	Yes	Yes	Yes	Yes
PW1-84	(AG)13	0	1	0	No	No	No	No	No	No
PW3-18	CCG-CAA	2	2	1	Yes	Yes	Yes	Yes	No	Yes
PW1-57	(CGG)5	0	24	5	No	Yes	Yes	No	No	No
PW2-4	(CGT)5	7	9	11	Yes	Yes	Yes	Yes	Yes	Yes
PW3-30	(CAG)6	0	0	0	No	No	No	No	No	No
PW3-36	(CAG)5	4	2	1	Yes	No	Yes	Yes	Yes	Yes
PW1-71	(CCA)6	3	11	2	Yes	Yes	Yes	Yes	No	No
PW2-10	(CGA)6	0	1	1	No	Yes	Yes	No	No	Yes
PW1-12	(GCT)7	5	2	1	Yes	Yes	Yes	Yes	Yes	Yes
PW1-14	(CCG)5	7	2	4	Yes	Yes	No	Yes	Yes	Yes
p-umc1049	(TGC)5	0	1	0	No	Yes	No	No	Yes	No
SCESSR2155	(GAG)5	0	27	27	No	Yes	Yes	No	No	No
PW3-28	ATG-ATG	0	3	0	No	Yes	No	No	Yes	No
SCESSR0317	(GCC)5	4	49	14	Yes	Yes	Yes	Yes	No	Yes
SCESSR2616	(ATC)5	5	992	1	Yes	Yes	Yes	Yes	No	Yes
PW1-17	(TA)6	1	1	2	Yes	Yes	Yes	No	No	No
PW2-26	(CGG)5	3	32	15	Yes	Yes	Yes	Yes	No	No
SCESSR0503	(GGAGCG)5	1	13	0	Yes	No	No	Yes	No	No
PW2-13	(CAG)9	3	1	1	Yes	No	Yes	Yes	No	No
p-bnlg2271	(GAG)5	0	26	1	No	Yes	No	No	Yes	Yes
SCESSR1074	(CCG)5	6	2	5	Yes	Yes	No	No	No	No
PW2-1	(GAT)10	5	47	17	Yes	Yes	Yes	Yes	Yes	No
ESTA32	(TCC)6	3	0	0	No	No	No	Yes	No	No
ESTB35	(CGG)5	0	7	2	No	Yes	Yes	No	No	Yes
PW1-6	(AGC)5	7	1	1	Yes	No	Yes	Yes	No	No
PW1-8	(GAA)6	2	2	3	Yes	Yes	Yes	Yes	Yes	Yes
PW1-24	(AGC)5	0	5	3	No	Yes	Yes	No	Yes	Yes
PW1-25	(CCT)6	5	1	2	Yes	Yes	Yes	No	No	No
PW1-39	(AAG)5	0	3	0	No	Yes	No	No	Yes	No
PW1-53	(CCA)5	0	1	13	No	Yes	Yes	No	Yes	No
PW1-68	(CGT)5	0	3	0	No	Yes	No	No	Yes	No
PW1-78	(GCG)6	1	22	4	Yes	Yes	Yes	No	No	No
PW2-18	(GGC)5	1	0	0	Yes	No	No	Yes	No	No
PW3-35	(TCT)5	5	1	0	Yes	Yes	No	Yes	No	No
SCESSR0223	(AT)25	2	11	7	Yes	Yes	Yes	Yes	Yes	Yes
SCESSR0964	(GCG)7	0	83	19	No	Yes	Yes	No	No	Yes
SCESSR1110	(GCG)8aagggcggcggagccatgggcggagccggcgaaggcgacgcgtgggcggatcaggagcaaggcaacggcggcggtagccgtggtgtt(GGC)6	5	515	47	Yes	Yes	Yes	Yes	Yes	No
PW1-83	(AGC)5	1	80	53	Yes	Yes	Yes	Yes	No	No
PW1-27	(CCG)6	3	0	0	Yes	No	No	Yes	No	No
PW3-11	(ACA)6	3	1	3	Yes	No	Yes	Yes	No	Yes
PW1-88	(GCG)5	1	17	42	Yes	Yes	Yes	Yes	No	Yes
PW1-64	(CGG)5	4	1	1	Yes	Yes	Yes	Yes	Yes	Yes
p-bnlg2271	(GAG)5	2	39	8	Yes	Yes	Yes	Yes	Yes	Yes
p-phi227562	(GGT)6	2	2	0	Yes	No	No	Yes	No	No
PW3-2	(CTG)11	2	3	1	Yes	Yes	Yes	Yes	Yes	Yes
SB4672	(ATCC)5	4	0	0	Yes	No	No	Yes	No	No
PW3-5	CCG-CGG	0	0	1	No	No	No	No	No	No
PW2-2	(GC)6	9	29	5	Yes	Yes	Yes	Yes	Yes	Yes
PW1-28	(CCG)5	0	9	2	No	Yes	Yes	No	No	No
PW1-22	(GCG)6	1	0	0	Yes	No	No	Yes	No	No
PW1-49	(CAG)6	4	177	43	Yes	Yes	Yes	Yes	Yes	Yes
PW3-8	(CAA)5	6	35	19	Yes	Yes	Yes	Yes	Yes	Yes
SB1865	(GAC)6	9	514	609	Yes	Yes	Yes	Yes	No	No
ESTB135	(CGC)5	0	1	0	No	Yes	No	No	No	No
PW3-34	(GCA)7	0	6	4	No	Yes	Yes	No	No	No
PW1-70	GCA-GCA	6	20	20	Yes	Yes	Yes	Yes	Yes	Yes
PW1-54	(CCG)5	0	1	1	No	No	Yes	No	No	Yes
PW2-15	(AT)6	0	42	16	No	Yes	Yes	No	No	No
PW1-76	(CCG)5	9	10	69	Yes	Yes	No	Yes	No	No
PW3-20	(GCG)6	2	1355	1	No	Yes	Yes	Yes	Yes	Yes
SCESSR0707	(TGC)5	7	9	11	Yes	Yes	Yes	Yes	Yes	Yes
PW3-13	(GCT)6	1	8	2	Yes	Yes	Yes	Yes	No	Yes
PW1-66	(AT)6	0	82	13	No	Yes	Yes	No	Yes	No
PW3-19	(CCG)5	2	25	9	Yes	No	Yes	Yes	No	Yes
PW1-32	(CCG)6	0	25	15	No	Yes	Yes	No	Yes	Yes
PW1-3	(GCG)5	0	3	0	No	No	No	No	No	No
SCESSR0688	(A)11	0	378	254	No	Yes	Yes	No	No	No
SCESSR0805	(ACATGA)5	0	2	2	No	Yes	No	No	No	No
PW3-9	(CCG)5	1	56	15	Yes	Yes	Yes	No	No	No
PW3-18	CCG-CAA	5	1586	261	Yes	Yes	Yes	Yes	No	No
SCESSR0317	(GCC)5	0	68	1	No	Yes	Yes	No	No	Yes
SCESSR2616	(ATC)5	0	0	1	No	No	Yes	No	No	Yes
PW1-30	(CCG)5	3	7	2	Yes	Yes	Yes	Yes	No	Yes
PW1-31	(GCT)5	0	1	1	No	No	No	No	Yes	Yes
PW2-22	(GCA)5	1	0	1	Yes	No	Yes	Yes	No	Yes
PW2-32	(TATC)6	0	15	32	No	Yes	Yes	No	No	Yes
SB3505	(GAG)7	1	1	1	Yes	No	No	Yes	No	No
SB663	(GCA)6	1	47	29	Yes	Yes	Yes	Yes	Yes	No
SCESSR0523	(CTT)8	5	25	12	Yes	Yes	Yes	Yes	No	Yes
SCESSR1560	(CT)10	1	20	6	Yes	Yes	Yes	Yes	Yes	No
PW1-50	(GAA)5	0	2	1	No	Yes	No	No	No	No
PW3-6	(TGC)6	5	2	0	Yes	Yes	No	Yes	Yes	No
PW1-36	(CAG)5	0	8	4	No	Yes	Yes	No	No	No
PW2-23	(CG)6	6	16	2	No	Yes	No	Yes	Yes	Yes
PW1-69	(GCC)5	0	21	19	No	Yes	Yes	No	No	No
PW1-9	(AGC)5	3	17	0	Yes	Yes	No	Yes	No	No
PW1-82	(CAG)8	0	0	1	No	No	Yes	No	No	Yes
PW2-27	(GCCG)5	1	4	0	Yes	Yes	No	Yes	No	No
PW1-48	(CTC)5	5	5	3	Yes	Yes	Yes	Yes	Yes	No
SCESSR0731	(GCG)7	0	406	131	No	Yes	Yes	No	Yes	No
PW2-12	(CAG)5	0	435	94	No	Yes	Yes	No	No	No
SCESSR2371	(GCA)6	1	1	2	Yes	No	No	No	No	No
PW2-1	(GAT)10	1	0	2	Yes	No	Yes	Yes	No	Yes
PW1-20	(GGC)5	1	7	4	Yes	Yes	No	Yes	Yes	No
SCESSR0428	(GCC)7	1	98	6	Yes	Yes	Yes	Yes	Yes	Yes
SCESSR0528	(GGC)6	6	1	2	Yes	Yes	Yes	Yes	Yes	No
SCESSR0648	(TTC)5	3	19	4	Yes	Yes	Yes	No	No	No
SCESSR1152	(GCG)8	0	2	1	No	Yes	Yes	No	No	Yes
SCESSR1888	(CGC)5	0	1	1	No	No	Yes	No	No	No
SCESSR2408	(GCT)5
PW1-35	(GGC)5
PW1-52	(CCT)6
PW1-1	(CCG)5
ESTB43	(CGA)6
PW1-81	(CGA)5
PW3-31	(CAG)5
PW1-85	(TA)6
SCESSR1116	(GCA)8
PW1-59	(GCA)6
PW1-65	(GC)9
PW1-13	(CGT)5
PW1-56	(AGG)5
PW2-21	(CGT)5
PW1-67	(CTG)7
SCESSR0171	(GGA)7
PW3-38	(GGC)5
PW1-5	(CCG)5
PW1-74	(GCG)5
PW1-51	(CGG)8
SCESSR0941	(T)11
SCESSR1277	(CGG)7
PW3-33	(CGC)5
PW1-37	(CGC)5
PW1-18	(CCG)5
PW3-40	(GCT)5
PW1-46	(AGC)6
PW1-11	(CTC)3
PW1-87	(GAT)5
PW1-58	(CCG)5
PW3-14	(GCT)8
SCESSR0968	(ATGG)7
SCESSR0061	(CACGCC)6
PW2-25	(CCA)5
PW1-10	(GGC)5
PW3-21	(GCT)6
p-umc2247	(A)15
PW3-27	(ATGA)5
PW2-4	(CGT)5
PW3-36	(CAG)5
PW1-12	(GCT)7
PW1-14	(CCG)5
ESTC23	(AAG)5
PW1-16	(CAG)5gca(GCG)6
PW1-34	(CGG)5
PW1-38	(AGG)7
PW1-44	(TA)8
PW1-62	(CGG)6
PW1-72	(GAC)6
PW1-75	(CGG)6
PW2-14	(CAC)5(GCC)5
PW2-19	(TCC)5
PW2-20	(CGT)5
SCESSR0894	(T)12
SCESSR1961	(GGC)6

## Sheet: PIC value
Table S4b. Charcatristics of 163 plolymorphic SSR loci in 10 sugarcane accession, Maize(B73) and Sorghum(Z3116)
Name	SSR motif	Primer	Expected PCR product size	Allele number	Polymorphism information content (PIC)
PW1-41	(GCG)5	CCTCAGCTCAGATTCAGCCC/CTGCATCACAGTACCCAGCA	175	4	0.806
PW2-29	(CGT)5	CTAGTGGGAAGCCATGGAGC/GCTGACCATTGACGGATCCA	158	4	0.639
PW3-10	(CGG)6	CTCTGTCCCTCTCTCTCGCT/AACTTGACCTTGACGCGGAT	267	7	0.847
PW1-35	(GGC)5	GTGCTCGAGGTGTGCTACAT/ATGATGGTGCCCTCGGAGAT	207	5	0.528
PW1-83	(AGC)5	CCGGGTTTCCAGTCACTGAA/GGCGACGCAATCATTCTTCC	241	6	0.889
PW1-4	(GCT)5	ACCAAACGTTCTCGAGGCTT/CCTTGGGAACGAGAAGCTGT	239	3	0.403
PW2-28	(GAG)5	GATGACGGAGAGGGAGGAGT/GTTGTACCCGTCCACCAGG	255	4	0.806
PW1-52	(CCT)6	TAATTTAACCCCACCCGGCC/GGGAACGACTTGTGGGAGAG	276	7	0.611
PW3-39	(ACG)6	TGTCGAACATGGTACTGGGC/AATGTTGCGTCTGCCAGAAG	135	6	0.889
PW1-1	(CCG)5	GACCTCACGTCCTGGTTCAC/GCGCTCCTTGACCCAGAG	297	4	0.792
PW1-47	(CCG)6	CCACAGCCAACTTCGTACCT/CTGGTGGACGAGTCATCCTC	224	4	0.528
PW3-5	CCG-CGG	TCGCAGTTCATGGACAAGCA/GGATGGGCTGGAAGTCGTAG	235	3	0.597
PW1-55	(CCA)7	GGCTCCTCTTCGATGCTGTT/TGTCGAAGAACTTGGGGTCG	180	8	0.819
PW1-50	(GAA)5	GCCATCCGCTCCCTATTCTC/AGAAGGTCTTGCACTCGTCG	248	10	0.806
PW2-2	(GC)6	GGACCTCATCATGGTGGACG/CTCCCGTTGCTGTTTCCACT	179	8	0.875
PW3-6	(TGC)6	GCAGCATGAAAACACCGACA/GTCAGGCTCTTCCTCAGCAG	294	7	0.819
ESTB43	(CGA)6	TGGCGTCGCACATCATCCT/CGGGGAGGTAGTCGGTGAAG	317	6	0.806
PW3-26	(ATG)5	ATGTGGCGAAGGAAGACGAG/AGAGGGCTTTCATCGCGATT	272	4	0.292
ESTB53	(CCG)5	ATTGTGCATGGCGGGTGAG/GCAGGAGCTTGTCGCACTTG	112	8	0.889
PW3-7	(GCG)5	TTCTCGAGCTGAGTTGAGCG/CGCATGGGGTTGTCGATGTA	154	7	0.972
SB525	(CGG)5ccaggtcatctccgagcagtttggcgtcctcgtcgacagccagcccccgcccccgccgccg(CAC)5	CCAATCTCCTCCGTCCTCATACAC/AGATACTTATGCAGCGGTGTGGGT	792	5	0.75
PW1-28	(CCG)5	CGCGCTTTTATTCCCCACTG/GGAGAACTGCAGCGATCTGA	272	3	0.444
SCESSR0159	(AG)16aaagagagacacagacac(AG)20	CCACAAGCCTAATACAGCTCAACA/GGCCGCCTTCTCCTTAGTG	193	5	0.694
PW1-36	(CAG)5	TGAGAGAGCCTGTGCAATGG/CCTCTTCCTCCTCGAACAGC	172	5	0.417
PW1-73	(CGC)6	CCCCAAAGGCCAAAACCCTA/AGGGTAGTAGTAGTCGCGCT	245	4	0.847
PW1-81	(CGA)5	GACCAAGCAGGAGAAGAGGG/GCTTCTTCGCGCTTTCTACC	292	4	0.514
SCESSR0950	(CGC)7	TCGAGACCAAGCCTCCTCTG/TCACCACGCTCACGTACAGG	122	3	0.486
PW2-23	(CG)6	TCCACTTCCTCTCCCACCTC/CCATTGCTGGGTGTAGGAGG	266	12	0.833
PW1-22	(GCG)6	ATCGCCACAGTGCTGTTACA/TGGATCTCGTGCTTTCGCC	264	3	0.403
PW3-17	(CTG)6	CTAATCGCCGCCAAATGCC/CAGAAGCGGCAACAACTTCC	284	6	0.764
PW1-2	GGC-GCG	TGCAAAATCAGACGCGGAAC/CGATGGTTGCTTTCCCGTTC	270	10	0.819
PW3-31	(CAG)5	CCCTAGATCAGTGGACCGGA/TGATGGAGCCGTCCTTTTCC	181	8	0.792
PW1-42	(AAG)5	CTACATCATCAACAGCGCGC/CGTGATGAAGACGGTGAGGT	276	7	0.785
PW1-85	(TA)6	TCAGTGCAAACCCAACAACA/AGGCTTTGGAGTAACCCAGC	284	6	0.806
PW3-29	(TA)6	GGAGCCGAACTTTCTCGACA/ACTTCTAATACTGGTAATTTACAAGCA	252	5	0.75
PW2-8	(CCA)5	GCGAGATCGAGCTCCAGATC/GGTCTCTATGTCCATGGGCG	229	6	0.806
SB607	(C)16aaa(T)14	CAACCATTTCTACATTGGCAACCA/ATGTCGTCGATTGAAGAAGAAGGC	245	6	0.792
PW3-37	(GC)6	TACCGGGGTCGAACATTGTG/CCCAGGCTTTTTGGAGGTGA	212	5	0.528
SCESSR1116	(GCA)8	CACACCCGTGTTTCCTCCAT/ATTGCCGTGGCCATAAAATG	156	11	0.889
PW1-79	(CTG)5	CTTCCAGAACGGGCTCTTGG/TTAGTCACGGGTGGTGCTTC	287	7	0.889
PW1-80	(CCA)5	TGCAGGACGAGCTCAAGAAG/TCTCGGCCTACTCCAAGACA	189	7	0.889
SCESSR2399	(T)11	GTTTTGGTCCCTTCCAGCAA/TGCGTGTACATCTTGGGTCC	116	5	0.847
PW1-27	(CCG)6	CTCTGCTCCGCCGCTAGC/TCTCCTTGATCAGCTGCAGC	242	7	0.819
PW1-15	A-CCG	CGCACGCAAAAGCAAAGCAA/CGTCATCAGCGGGTACAAGT	291	7	0.764
PW1-40	(TGC)5	CTCCCCACCACCGACTACTA/CCCTCTCGTTGTACATGGGG	251	5	0.75
PW1-59	(GCA)6	ATGCCCCAGAGGATCCAGAT/AGGGAGAGAGACGTCTGCAG	260	11	0.861
SB2464	(CCG)5	GCGAACGAATAGAGATGGAGGAGA/AGGATGGAGATGATGAGATGAGGG	110	4	0.91
PW1-49	(CAG)6	GGATCGCAGCGACCTCAG/ACCAAGGCCCATCTGCTAAC	234	9	0.847
PW1-65	(GC)9	CTCAAGGTCGGGTACTACGC/GTGCTTGTGCTCCTTCTCCT	253	7	0.861
SB1865	(GAC)6	TGGGGAGAGGTAAGAGCTCCTTTT/TTCTGGCCATAGTAGTCGTCGTCA	68	4	0.694
PW3-11	(ACA)6	GTTGCAAGGCCTGGTAAAGC/TTCGCTGCATATGGCTTTGG	298	4	0.583
SCESSR0322	(GAG)7	TGGCTGGAACTAGGAAGGCA/GCAGGTAGTTGGGCATCAGC	190	11	0.792
PW1-13	(CGT)5	GAGGCCGACGTCATCTGG/CTCTTCGTCGTCGCCCTC	210	10	0.861
PW1-56	(AGG)5	CCGGAGTTCTACAAGCCAGC/CACCTTCGCGTTCGTTGAAG	288	10	0.861
PW1-69	(GCC)5	AAACAGAAGCAACAGCGCAC/ACGACGAGAACGCCAATTCT	256	9	0.875
PW1-9	(AGC)5	CTGAGGAGGAGGACGAGGAG/CACAGTCGTGGTGGAGGTAC	298	7	0.861
PW2-21	(CGT)5	CTGGTCTCCTTCCGCTTCC/GGGAGGGCTAGCTTGTACAC	219	6	0.792
PW1-88	(GCG)5	GAGGTAAAGATCCTGGGCCG/TGGTCACCAGCAACCAAGAG	244	5	0.292
PW1-67	(CTG)7	TTGGTCCCGTCGTTCTTCTG/TACCCTGCTGACCCATAGCT	263	8	0.819
SCESSR0171	(GGA)7	AGAGCAAGAAGCCGAGGAGG/CTCGAACACCTCGAAGTCGG	100	7	0.403
SCESSR1049	(CCA)5	CGCTCAAGGAGGAGGTCGTA/GAGCTGCTCCCCGAGGTACT	180/325	6	0.847
SCESSR0957	(CGC)6	TCGTCCTGCTCCTCCTCATC/GGGATGTCGTCGGAGTTGTC	49/58	5	0.514
PW1-77	(GCA)6	ATCCTGAACTGGATGGCGTG/GTCAGGTAGTCGTCGCTGTC	165	6	0.792
PW3-38	(GGC)5	AAATAATCCCCACCTCCCGC/ATGGTGCCGATGTTGACGT	282	13	0.875
PW2-7	(AG)7	GAAGCCGGAAGACAAGACCA/CGTAGTAGAGGTGGGCGATG	284	11	0.875
SB2922	(CCG)5	AATCCTTACCGATGGAAGGTCTCC/AAGCCCTTCTCCATCTCGTCATC	218	11	0.875
PW1-23	(GCA)6	GCCCTGGTTCAAAAAGCTGG/CATCTCCATCTCGGGGCTTC	234	6	0.736
PW1-5	(CCG)5	ATCGACATCCACGAGTTCCG/CTCCTCAGCGGTGTTGAAGG	275	13	0.903
PW1-74	(GCG)5	CCCGTCGCACTTCTTCTTCA/CATCATGGTCCCCGTCGG	171	9	0.903
PW3-12	(GT)18	TCCTTTCAGCTTTGTTGCGC/ATCTAACCAGCAGCGTCACC	200	9	0.903
PW1-60	GTCA-GCG	TCACCCCGCGCTATAAATCC/ACACCTGTTTCTTGCCCTCC	268	8	0.736
p-umc1987	(CGC)7	CGTGGGCTCCTCCTTCTTGT/ACCCTCCGAAAAGCAAGCTC	606	7	0.861
PW1-51	(CGG)8	GATCCCTTTCCAGCACCTCC/CGTGTCGTGGATGGAGTCAA	274	5	0.736
SCESSR0941	(T)11	CACTTCGGGTGGTCCAACA/GATGATGCTGTCGATGGTGC	650	14	0.917
SCESSR1133	(AGC)5	CAGGGAGCAGCAGCAGAAAC/GCCATGTAGCCCCGGAAC	630/633/636	14	0.903
PW1-26	(GCG)5	GTTTCTTCTCCCGGCTGGAA/CATGTTCATGTCGTAGCCGC	181	14	0.889
SCESSR1277	(CGG)7	AAGCAATCCGCAAACCCTTT/AAGGTGGAGTAGAGCGTGCG	149	12	0.806
PW3-41	(TAG)5	TCAGAGGCATGGCTGTGATC/ATCTCGTCCATGGTGCCTTG	254	8	0.903
PW3-33	(CGC)5	TCCCTACCACGCCTACTACC/GATGATGTCCAGCTCCTCCC	296	8	0.819
ESTB135	(CGC)5	GCAACAAGGCTGAGGAGGAAGT/CGGCGAGGAAGGAGGAGAAG	141/215	10	0.778
PW2-5	(TGG)5	AGTACCTGCATGGCTCTTGC/CGACTCCACCACCCCATAAC	167	8	0.667
PW1-37	(CGC)5	GTCTGAGGCTTTTCCCACGA/GGTTTACCAGGACGGCTCAA	202	9	0.847
PW2-3	(GTG)5	GGCCTGGTGAATCCAACTGA/GACGACGAGCCAGAGCAG	267	8	0.819
PW1-18	(CCG)5	TCCTGCATTGCCTTCACCTC/TGCATCAGGGCCATGTACTG	146	8	0.861
PW1-82	(CAG)8	TTTTACCTGGGCATCCGCAT/CTGGTCCAGGATCCAGGAGA	186	6	0.736
PW3-34	(GCA)7	CACCAACCAGTCCCCAGTTG/ATCTTCCCCTTGATCTGGCC	180	12	0.903
PW1-7	(CGG)5	AGTGGAACGAGCAGTACACG/ATGCCCCAGAGGATCCAGAT	194	11	0.889
PW3-32	(TA)6	GACGCTATACACCACAGCCA/ATGACTGCTCGTATCTCGCG	226	10	0.875
PW1-70	GCA-GCA	CAACAGCAAATGCAGCTCCA/CAGCTCCACCTCCGAGTAGA	241	9	0.903
PW1-54	(CCG)5	ATCTCACCGGAAAAACGCCT/CCTTCCTCTTCTCCCCCACT	218	8	0.819
PW3-40	(GCT)5	CCCCGTACTGAGAGCCAAAG/GTGTCAGGTGCCTTCTCACA	262	8	0.75
PW3-1	(AT)7	ATGGTTGGTGACTGGTGAGC/AGTACCCTACTCGCTCTGCA	131	6	0.667
PW2-27	(GCCG)5	ACGACGAACCTGACACACAA/GTTGTACCCGTCCACCAGG	285	4	0.917
PW2-6	(GCC)5	CCTCTCCGAGATCGTCCTCA/CTTGCACAGCGGCTTCAATT	300	11	0.764
PW1-48	(CTC)5	CACGAATCACAACCAGCTCA/CCCAAGGAAGAAGAGCAGGC	253	9	0.917
PW1-29	(CAG)5	CTGCTTTCGATCGGCTTTCC/CAGGTTGTCGACGATCCAGT	290	7	0.903
PW1-33	(ATGTA)11	AGCCGTGTAATTACCGTGCA/TTCCTCCTCTTCTTGGTGCG	237	12	0.903
p-umc1714	(TTC)6	CGACGACCTTAATTGTGTTCCTTT/CAAGGGCTCTTGCTCTTGAACTAA	102	10	0.889
SCESSR2545	(CT)17	TGCTTCCCCTTTACTCCCTCC/TCGCCGAAAGAGGAGAAACC	127	9	0.903
PW1-45	(CGC)5	TCCTAGTGCACGATGCTGAC/ATACGGGTCCGGATTTCACG	262	10	0.847
PW2-15	(AT)6	AAATCTGCTGGCGAATCCCA/TTTCAGGCGGACAACCTAGC	209	7	0.847
PW1-46	(AGC)6	CCGACGTCTGAACAAACAGC/CCTTCAGCACCGATCCTCTC	230	11	0.917
SCESSR0731	(GCG)7	ATGATGGTTACGGCGTGGTC/CCAGCTTGTTCTCCACCTCG	167	10	0.917
PW1-76	(CCG)5	AGAAGAAAGAGGAAGCCGCC/ATCTGGCCGTTGTGGAAGAG	239	8	0.778
PW1-11	(CTC)3	GCCGGTGTTAATGGAAACGG/CACGTCCTTCCTCTTCCTCG	268	8	0.514
PW1-87	(GAT)5	GAAGACCGTCTGGGAGAAGC/TGAGCCAGCAATCCTCCTTG	300	9	0.847
PW3-20	(GCG)6	GAGATCCTCAAGCTCGCCTG/CCTTGGGCTCCGACTTGG	283	12	0.917
SCESSR0707	(TGC)5	GAAGCCCCTCAAGTTCGACA/TGGAGCAGCCAGTCACTGAT	175/450	15	0.903
PW1-58	(CCG)5	CTTCGACGCCTTCAAGGGAT/GAGGAGAACGGGGAGGAGT	262	12	0.889
PW1-21	(AG)6	CCATGATTGCCTCACCACCT/TCACGTAGAAGCAGATGGGC	262	16	0.917
PW3-14	(GCT)8	CTCCCCACCACCGACTACTA/TACAGAAGCAAACGGGTCCG	265	10	0.875
SCESSR1631	(GCG)8	CAGGTCGCTCGGCCTCTAC/CGGTCGTCTCTTCCTCCTCC	133/396/363	8	0.736
PW3-3	(GCA)5	ATCCTGAACTGGATGGCGTG/TAGTCACGGGTGCTGTTTCC	161	13	0.931
PW1-64	(CGG)5	CCAAGCCCAAGCCCAACTA/TCGCGGTGTATGGCATGTAG	298	12	0.917
PW3-13	(GCT)6	CTCGATCTTTCTTCCCGGCC/TTCACGCTCATCACCGTCTC	295	21	0.875
PW1-43	(CTC)5	GTTGAAGACCAGCAGCTCCT/TCCTTGAGCATGTGGAGCAG	132	13	0.917
PW2-30	(CAG)5	GCCCAGAAGCTCCTGAAGTT/AGCTTTATTCCGGTCCGACG	168	10	0.903
PW1-66	(AT)6	CACCAGAGCTGTTCCCTCAG/TGGGAGAAACAGGAGGGGAT	292	10	0.903
SCESSR0968	(ATGG)7	GATGGTCCTGGACTTCGTCG/GCACTGCCATTCCCAATTTC	184	8	0.833
SCESSR0061	(CACGCC)6	GGGCTCCACTCTCACGGTC/AGGGAGAAGTGCTGGTCGC	190	7	0.861
PW2-33	(CAG)5	GTCGAATCCCTTCCAGACCC/CGGCGGTACACCATCTACAA	219	11	0.861
PW3-19	(CCG)5	TGTGCAGACGGCTCAAGG/CAGGCGTCCCACTTCATCTT	286	10	0.792
PW1-32	(CCG)6	AGAAGAAAGAGGAAGCCGCC/TTCAAGTCCTACGACGTGCC	242	9	0.875
PW3-25	(GCA)5	GCCTGGAGGAGGAGATAGCT/CGAGTATCCACCGAAGCCTG	257	13	0.917
PW2-25	(CCA)5	CAATCCGACATGCACCCAAC/TTCCGGAGCTCATGGAAAGG	183	11	0.764
PW1-3	(GCG)5	GATCTTGCGTTGATCGGTGC/AAGCAAGTGCCCCCAATCTT	206	13	0.903
PW1-10	(GGC)5	CCTATAGGCATGCCGATGGG/TTCACGATCTCCTTGAGCCC	200	9	0.861
PW3-21	(GCT)6	GGCGCTGACAGAAGAGAGAG/GCCTGCTTACGCCAAAGAAG	231	14	0.903
SCESSR0688	(A)11	TTCGTGCTCGTCCTCAACAA/ATTAATGCTGCGCGTCGTCT	211	12	0.917
p-umc1605	(TCG)5	GGAGAAGCACGCCTTCGTATAG/CCAGGAGAGAAATCAACAAAGCAT	661	6	0.875
PW2-12	(CAG)5	TCCAGTCGCAGCATCCATAC/GTTGTACCCGTCCACCAGG	219	12	0.861
PW2-24	(CGA)6	ATACAGGCACCTTGAGAGCG/CTCTAGATGTCCGCGACGAG	167	10	0.917
PW2-9	(GCT)7	TCCTGTTCGTTCTCGATGCA/TCCGTCGTGTACAGCATCAG	177	8	0.528
SCESSR2371	(GCA)6	GTGCAGCCTCCCTCTCCC/CCAGGTCTGGCTGGAGTGAG	604/108/610	15	0.889
SCESSR0805	(ACATGA)5	TGGCCATGTCTTGGTCAGAT/CACACCATCATACCCATATATCCA	157	12	0.903
SCESSR1023	(TGG)8	CACAACCTTCTGGTCAGGGC/CACCACCACCATAACCCTGG	119/68/71/74/77	9	0.861
p-umc2247	(A)15	GAAGGATGAGCAAAGGAAGATGAA/TTAAACTGGGCCCCATAAAGTTCT	866	9	0.583
SCESSR1860	(GAC)5	CGTCAAGTTCGACGACATGG/ATGGGGTGTTTGTCGTCCTG	152	16	0.903
PW3-24	(CAG)5	TCAAGCAGGTCGTCCAGATG/GGGAAGTCCAGTATGCTCGG	278	12	0.889
PW3-22	(CTAG)5	CGCACAGTAAGCCAGAGACT/CGTCCAACTCGCACTAGCTT	234	7	0.833
PW3-27	(ATGA)5	CAACATCCAGCATGCAGTGG/GCCTGTCCTATCCGAACAGC	264	15	0.847
PW1-84	(AG)13	TGTCCTACGAGTAGCATAGTGC/ACTGAGGTTGTACTTGCTGCA	291	13	0.875
PW3-18	CCG-CAA	GAGTTCTGGCAGTTCAGCGA/GTGGTGGGGAGGTTGTTGTA	287	11	0.764
PW1-57	(CGG)5	TGCTGATCAAGAACCCGCAG/GCTTCTTCGCGCTTTCTACC	271	15	0.917
PW2-4	(CGT)5	CTGGTCTCCTTCCGCTTCC/CACCTTCACCTCAGCCCTC	213	12	0.889
PW3-30	(CAG)6	GCACCCTGAGCCTTATTGGA/TGGGCCGATTCATATGGTGG	213	15	0.819
PW3-36	(CAG)5	CCGTCCCATGGTCACCTTC/TGACCTTGTCCATGAGGTGC	284	13	0.903
PW1-71	(CCA)6	TCCTCTCTTTCTCCGGCTCA/GTAGCGATCCCAGTTCGAGG	213	15	0.917
PW2-10	(CGA)6	AGATGAGGAGCTCCGTGTCT/ACAGGAACGCCTTGGAGAAG	218	16	0.903
PW1-12	(GCT)7	CGGAGGTCATCAGCGAGATC/CTGGCCATTCCACCGTAGTT	294	12	0.875
PW1-14	(CCG)5	AGGTCGTCAAGGCAATCGAG/GAGCCCCCAAAAGACATCGA	129	11	0.917
p-umc1049	(TGC)5	GTTTCCCGCTTTGTAAAATCCTGT/GCAGGAAGTTGCAGTTGTTGTTTT	84	15	0.917
SCESSR2155	(GAG)5	GCCTCCTCTTCGTCCTCCTC/ACAGGATGAGGAACGCCAAC	123	19	0.917
PW3-28	ATG-ATG	AGAAGGCAGAGGAGACGCTA/TATGCCCGCTCCTCTGATCT	188	15	0.889
SCESSR0317	(GCC)5	CCAAAGAATTCCCTCCCCCT/CGGGCTGAGACAAGCAAAAC	121	14	0.917
SCESSR2616	(ATC)5	TTCTACCGCTCCTTCGTCCA/CCGTTTCGCCGTACTTGGTA	403	15	0.917
PW1-17	(TA)6	GCGAAAAGTGGGTCTAGCCT/CATCCCACCACTCCAAAGCT	294	11	0.917
PW2-26	(CGG)5	TCCCTCTCCTCCTCTTGCTC/TGGTCCATGAGCCAGTAGGA	160	21	0.903
SCESSR0503	(GGAGCG)5	GCAGTCGAAAGTGAAACGGC/AGTTCGACTCCCTGCACGAC	154/196/161	17	0.875
PW2-13	(CAG)9	ACATGCCTTCAGTCGAGGTG/CACCGTAGTAGTCACCACCG	201	15	0.917
p-bnlg2271	(GAG)5	GTATACCGAGCTCAGCCGAG/TAAAGGAGGTGGCGGTGACT	302	12	0.917
SCESSR1074	(CCG)5	GAGGAGGAGGTGAGCATGGA/TACCAGGGCGAGAAGGAGGT	635	9	0.75
PW2-1	(GAT)10	GATCAAGGATTTCACCGCGC/CTCCATTTCCACGAGCGAGA	257	18	0.917
Mean				9.2638	0.808362

## Sheet: PCR amplification Allele
Table S4c. PCR amplification Allele of 163 plolymorphic SSR loci in 10 sugarcane accession, Maize(B73) and Sorghum(Z3116)
* PCR Bands with ren fonts mean the Expected PCR product size when design Primer pairs.
Name	Allele number	Name of Allel	Size of PCR Bands (bp)*	Yunrui05-782	Yunrui05-767	S.robustum	S.spontaneum	ROC22	ROC10	Guitang28	Guitang32	Funong40	Funong39	B73	Z3116
PW1-41	4	PW1-41-1	230	1	1	1	1	1	1	1	1	1	1	1	1
		PW1-41-2	240	0	0	0	0	1	1	0	0	1	1	1	0
		PW1-41-3	400	0	0	0	0	0	0	0	1	1	1	0	0
		PW1-41-4	480	0	0	1	0	0	0	1	0	1	1	1	0
PW2-29	4	PW2-29-1	160	1	0	1	1	1	1	1	1	1	1	1	0
		PW2-29-2	170	0	0	0	0	0	0	0	0	0	0	1	1
		PW2-29-3	180	1	0	0	0	0	0	1	1	1	1	0	0
		PW2-29-4	190	1	0	0	0	0	0	1	1	1	1	0	0
PW3-10	7	PW3-10-1	175	0	0	0	0	0	0	0	0	0	0	0	1
		PW3-10-2	200	0	0	0	0	0	0	0	0	0	0	1	0
		PW3-10-3	210	0	0	0	0	0	0	0	0	0	0	0	1
		PW3-10-4	250	0	1	0	0	0	1	0	0	0	0	0	0
		PW3-10-5	267	1	0	0	0	1	0	1	1	1	1	1	1
		PW3-10-6	360	1	1	0	0	0	0	0	0	1	0	1	1
		PW3-10-7	420	0	0	0	0	1	0	1	1	0	0	1	0
PW1-35	5	PW1-35-1	160	1	0	0	0	0	0	0	0	0	0	0	0
		PW1-35-2	200	0	0	0	0	0	0	0	0	0	0	1	0
		PW1-35-3	207	1	1	1	1	1	1	1	1	1	1	1	1
		PW1-35-4	240	1	1	1	1	1	1	1	1	1	1	1	0
		PW1-35-5	350	1	1	1	1	1	1	1	1	1	0	0	0
PW1-83	6	PW1-83-1	130	1	1	0	1	1	1	1	0	0	1	0	0
		PW1-83-2	170	1	1	1	1	0	1	1	0	1	1	0	1
		PW1-83-3	210	0	0	0	0	0	0	0	0	0	0	1	0
		PW1-83-4	220	1	1	1	1	1	1	1	1	1	1	0	0
		PW1-83-5	241	1	1	1	0	1	1	1	1	1	1	0	0
		PW1-83-6	260	1	1	1	0	1	1	1	1	1	1	0	0
PW1-4	3	PW1-4-1	375	0	0	0	0	0	0	0	0	0	0	0	1
		PW1-4-2	475	1	1	1	1	1	1	1	1	1	1	1	1
		PW1-4-3	500	1	1	0	1	1	1	1	1	1	1	0	1
PW2-28	4	PW2-28-1	255	1	0	0	1	1	1	1	1	1	1	0	1
		PW2-28-2	270	1	0	0	0	0	0	0	0	0	0	1	1
		PW2-28-3	285	1	0	0	1	1	1	1	1	0	1	1	0
		PW2-28-4	300	1	0	0	0	0	1	0	1	0	0	1	0
PW1-52	7	PW1-52-1	180	1	1	1	1	0	1	1	1	0	1	1	1
		PW1-52-2	230	0	0	1	1	0	1	0	0	0	1	1	0
		PW1-52-3	240	0	0	1	1	0	1	0	0	0	1	1	0
		PW1-52-4	250	1	1	1	1	0	1	1	1	0	1	1	1
		PW1-52-5	276	1	0	0	1	0	0	0	0	0	0	1	0
		PW1-52-6	280	0	0	1	0	0	1	1	1	0	0	0	0
		PW1-52-7	285	0	0	1	0	0	0	0	0	0	0	0	0
PW3-39	6	PW3-39-1	68	0	0	0	0	0	0	0	0	0	0	0	1
		PW3-39-2	135	1	1	0	1	1	0	0	0	1	0	0	0
		PW3-39-3	180	0	0	0	0	0	0	0	1	1	0	1	0
		PW3-39-4	195	0	0	0	0	0	0	0	0	1	1	0	0
		PW3-39-5	250	0	0	0	1	1	0	1	0	1	1	0	0
		PW3-39-6	500	1	1	0	1	1	1	1	1	1	1	0	0
PW1-1	4	PW1-1-1	230	1	1	1	1	1	1	1	1	1	1	1	1
		PW1-1-2	240	0	0	0	0	1	1	0	0	1	1	1	0
		PW1-1-3	400	0	0	0	0	0	0	0	1	1	1	0	0
		PW1-1-4	480	0	0	1	0	0	0	1	0	1	1	1	0
PW1-47	4	PW1-47-1	100	0	0	1	0	0	0	0	0	0	0	0	0
		PW1-47-2	160	0	1	0	0	0	0	0	0	0	0	0	0
		PW1-47-3	190	0	0	0	0	0	0	0	1	0	1	0	1
		PW1-47-4	280	0	0	0	0	0	0	0	0	0	1	0	0
PW3-5	3	PW3-5-2	200	1	1	1	1	1	1	1	1	1	1	1	1
		PW3-5-3	210	0	0	1	1	0	0	1	0	0	0	1	0
		PW3-5-4	235	0	1	1	0	1	1	1	1	1	1	0	1
PW1-55	8	PW1-55-1	160	0	0	0	0	1	1	0	0	0	0	0	0
		PW1-55-2	180	1	1	1	1	1	1	1	1	1	1	1	0
		PW1-55-3	190	0	0	0	0	0	0	0	0	0	0	0	1
		PW1-55-4	230	0	0	0	0	0	0	0	1	0	0	0	0
		PW1-55-5	240	0	1	1	1	1	1	1	1	1	1	0	0
		PW1-55-6	270	0	0	0	1	0	0	0	0	1	0	0	0
		PW1-55-7	300	0	0	0	1	1	1	0	1	1	0	0	0
		PW1-55-8	350	0	0	0	0	1	1	0	0	0	0	0	0
PW1-50	10	PW1-50-1	175	1	1	1	1	0	1	0	1	1	1	0	1
		PW1-50-2	180	1	0	0	0	0	0	0	0	0	0	0	1
		PW1-50-3	190	1	0	0	0	0	0	0	0	0	0	1	1
		PW1-50-4	200	1	0	1	0	0	0	0	0	0	1	0	1
		PW1-50-5	248	1	0	0	0	0	0	0	0	0	0	0	0
		PW1-50-6	260	0	0	0	0	0	0	0	0	0	0	0	1
		PW1-50-7	275	1	0	0	0	0	0	0	1	1	0	0	0
		PW1-50-8	375	1	0	0	0	0	0	0	0	0	0	0	0
		PW1-50-9	450	1	0	0	0	0	0	0	0	0	0	0	0
		PW1-50-10	475	1	0	0	0	0	0	0	0	0	0	0	0
PW2-2	8	PW2-2-1	120	0	0	0	0	0	0	0	0	0	0	0	1
		PW2-2-2	150	0	0	0	0	0	0	0	0	0	1	1	1
		PW2-2-3	179	0	0	0	0	0	0	0	0	1	0	0	0
		PW2-2-4	190	0	0	0	0	0	0	0	0	0	0	1	0
		PW2-2-5	200	0	0	0	0	0	0	0	0	0	0	0	1
		PW2-2-6	280	1	1	1	0	1	1	1	0	1	1	0	0
		PW2-2-7	480	1	0	1	1	0	1	1	0	1	1	0	0
		PW2-2-8	500	0	0	0	0	0	1	1	0	0	1	0	1
PW3-6	7	PW3-6-1	150	1	0	0	0	0	0	0	1	0	0	0	0
		PW3-6-2	185	1	1	0	0	0	0	0	1	1	0	1	0
		PW3-6-3	230	1	1	0	0	0	0	0	1	1	0	0	1
		PW3-6-4	250	1	1	0	0	0	0	1	1	1	1	0	1
		PW3-6-5	294	1	0	0	0	0	0	0	1	1	0	0	0
		PW3-6-6	375	0	0	0	0	0	0	0	0	0	0	0	1
		PW3-6-7	475	1	1	0	0	0	0	0	0	1	0	0	0
ESTB43	6	ESTB43-1	230	1	0	1	1	1	0	0	1	1	1	0	0
		ESTB43-2	250	1	0	0	0	0	0	0	0	1	0	0	0
		ESTB43-3	270	1	0	1	1	1	0	0	1	1	1	1	1
		ESTB43-4	290	1	0	0	0	0	0	0	0	1	0	0	0
		ESTB43-5	317	1	0	1	1	1	0	0	0	1	0	0	0
		ESTB43-6	500	1	0	0	0	0	0	0	0	0	0	0	0
PW3-26	4	PW3-26-1	180	0	0	0	0	0	0	0	0	0	0	0	1
		PW3-26-2	272	1	1	1	1	1	1	1	1	1	1	1	1
		PW3-26-3	350	0	0	0	1	0	0	0	0	0	0	0	0
		PW3-26-4	375	1	1	1	1	1	1	1	1	1	1	1	1
ESTB53	8	ESTB53-1	100	0	1	0	1	0	0	0	1	0	0	0	0
		ESTB53-2	105	1	0	1	0	1	0	0	0	0	0	0	0
		ESTB53-3	112	0	0	0	0	0	1	1	0	0	1	1	1
		ESTB53-4	145	1	1	0	0	1	1	0	0	0	0	0	0
		ESTB53-5	150	0	0	0	0	0	0	1	0	0	1	0	0
		ESTB53-6	160	0	0	0	0	0	0	0	0	0	0	0	1
		ESTB53-7	190	1	1	1	0	1	0	1	1	1	1	0	0
		ESTB53-8	195	0	0	0	1	0	0	0	0	0	0	0	0
PW3-7	7	PW3-7-1	130	0	0	0	0	0	0	0	0	0	0	1	1
		PW3-7-2	154	1	1	1	1	1	1	1	1	1	1	0	0
		PW3-7-3	160	1	0	0	1	0	0	0	0	0	0	0	0
		PW3-7-4	170	0	0	0	0	0	0	0	0	0	0	1	0
		PW3-7-5	180	0	0	0	0	0	0	0	0	0	0	0	1
		PW3-7-6	190	0	0	0	0	0	0	0	0	0	0	1	0
		PW3-7-7	200	1	1	1	1	1	1	1	1	1	1	0	0
SB525	5	SB525-1	100	0	0	0	0	0	0	0	0	0	0	1	0
		SB525-2	110	0	0	1	0	0	0	0	0	0	0	0	1
		SB525-3	120	1	1	1	1	1	1	1	1	1	1	0	0
		SB525-4	140	0	0	1	1	1	1	1	1	1	1	0	0
		SB525-5	175	0	0	1	1	0	1	1	1	0	1	0	0
PW1-28	3	PW1-28-1	272	1	1	1	1	1	1	1	1	1	1	1	1
		PW1-28-2	350	1	0	0	1	1	1	1	1	1	1	0	0
		PW1-28-3	370	1	0	0	1	1	1	1	1	1	1	0	0
SCESSR0159	5	SCESSR0159-1	140	1	1	1	1	1	1	1	1	1	1	0	0
		SCESSR0159-2	170	1	1	1	1	1	1	1	1	1	1	0	0
		SCESSR0159-3	175	0	1	1	0	0	0	0	0	0	0	1	1
		SCESSR0159-4	193	1	0	0	0	0	0	1	0	0	0	0	1
		SCESSR0159-5	230	1	0	0	0	0	0	0	0	0	0	0	1
PW1-36	5	PW1-36-1	172	0	1	1	0	0	0	0	0	0	0	1	1
		PW1-36-2	190	1	0	0	0	0	0	1	0	0	0	0	1
		PW1-36-3	210	0	0	0	1	0	0	0	0	0	0	0	1
		PW1-36-4	240	1	0	1	1	1	1	1	1	1	1	1	1
		PW1-36-5	280	1	0	1	0	0	1	1	1	1	1	0	1
PW1-73	4	PW1-73-1	245	1	1	1	1	1	1	1	1	1	1	1	1
		PW1-73-2	280	0	0	0	0	0	0	0	0	0	1	1	1
		PW1-73-3	400	1	0	1	1	1	1	1	1	1	1	0	0
		PW1-73-4	420	0	0	0	0	0	0	0	0	0	0	0	1
PW1-81	4	PW1-81-1	270	1	1	1	1	1	1	1	1	1	1	0	1
		PW1-81-2	292	1	1	1	1	1	1	1	1	1	1	1	1
		PW1-81-3	400	0	0	0	0	0	0	0	1	1	1	1	0
		PW1-81-4	410	0	0	0	0	0	0	0	0	0	1	1	0
SCESSR0950	3	SCESSR0950-1	175	1	1	1	1	1	1	1	1	1	1	1	1
		SCESSR0950-2	225	1	0	0	0	1	1	1	1	1	1	1	1
		SCESSR0950-3	240	1	0	0	0	1	1	1	1	1	1	1	1
PW2-23	12	PW2-23-1	120	1	0	0	0	0	0	0	1	1	0	0	1
		PW2-23-2	160	0	0	0	0	0	0	0	0	0	0	0	1
		PW2-23-3	170	0	0	0	0	0	0	0	0	0	0	0	1
		PW2-23-4	200	1	0	0	0	0	0	0	0	1	0	0	0
		PW2-23-5	230	0	0	0	1	0	0	0	0	0	0	0	1
		PW2-23-6	240	0	0	0	0	1	0	1	0	0	0	1	1
		PW2-23-7	266	1	0	1	1	1	1	1	1	1	1	1	1
		PW2-23-8	271	1	0	0	1	0	0	0	0	0	0	0	1
		PW2-23-9	280	1	0	0	0	0	0	0	0	0	0	1	0
		PW2-23-10	300	1	0	0	1	0	1	1	1	1	1	0	0
		PW2-23-11	370	1	0	1	0	0	1	1	1	1	1	0	1
		PW2-23-12	450	1	0	0	0	1	1	1	1	1	1	0	1
PW1-22	3	PW1-22-1	140	1	1	1	1	1	1	1	1	1	1	1	1
		PW1-22-2	190	1	1	0	1	1	1	1	1	0	1	1	1
		PW1-22-3	375	1	1	0	1	1	1	1	1	0	1	1	0
PW3-17	6	PW3-17-1	210	1	1	1	1	1	1	1	1	1	1	1	1
		PW3-17-2	230	0	0	1	1	1	1	1	1	1	1	0	1
		PW3-17-3	260	0	0	0	1	1	1	0	1	1	1	0	0
		PW3-17-4	284	0	1	1	0	1	1	0	1	0	1	0	0
		PW3-17-5	300	0	1	0	1	1	0	1	0	0	1	0	0
		PW3-17-6	310	0	1	0	0	1	0	1	0	0	1	0	0
PW1-2	10	PW1-2-1	130	0	0	0	0	0	0	0	0	1	0	0	0
		PW1-2-2	150	0	0	1	0	0	0	0	0	0	0	1	0
		PW1-2-3	155	0	0	0	0	0	0	0	0	0	0	0	1
		PW1-2-4	220	0	0	0	0	0	0	0	0	0	0	1	0
		PW1-2-5	230	0	0	0	0	0	0	0	0	0	0	1	0
		PW1-2-6	270	1	1	0	1	1	1	1	1	1	1	1	0
		PW1-2-7	280	0	0	0	0	0	0	1	0	0	0	0	0
		PW1-2-8	300	0	0	0	1	1	1	1	1	1	1	1	0
		PW1-2-9	400	0	0	0	1	1	1	1	1	1	1	0	0
		PW1-2-10	450	0	0	0	1	0	0	0	0	0	0	0	0
PW3-31	8	PW3-31-1	160	0	0	0	0	1	1	0	0	0	0	0	0
		PW3-31-2	181	1	1	1	1	1	1	1	1	1	1	1	0
		PW3-31-3	190	0	0	0	0	0	0	0	0	0	0	0	1
		PW3-31-4	230	0	0	0	0	0	0	0	1	0	0	0	0
		PW3-31-5	240	0	1	1	1	1	1	1	1	1	1	0	0
		PW3-31-6	270	0	0	0	1	0	0	0	0	1	0	0	0
		PW3-31-7	300	0	0	0	1	1	1	0	1	1	0	0	0
		PW3-31-8	350	0	0	0	0	1	1	0	0	0	0	0	0
PW1-42	7	PW1-42-1	130	0	0	0	0	0	0	0	0	0	0	1	0
		PW1-42-2	276	1	1	1	1	1	1	1	1	1	1	0	1
		PW1-42-3	300	0	0	0	0	0	0	0	0	1	1	0	0
		PW1-42-4	320	0	0	0	0	0	0	0	0	0	1	0	0
		PW1-42-5	340	0	0	0	0	0	0	0	0	1	1	0	0
		PW1-42-6	450	0	0	0	0	0	1	0	1	1	1	0	0
		PW1-42-7	470	0	0	0	0	0	1	0	1	1	1	0	0
PW1-85	6	PW1-85-1	230	0	0	0	0	0	0	0	0	0	1	0	0
		PW1-85-2	240	0	0	0	0	0	0	0	0	1	0	0	0
		PW1-85-3	250	1	1	1	1	1	1	1	1	1	1	1	1
		PW1-85-4	284	1	1	1	1	1	1	1	1	0	0	1	1
		PW1-85-5	300	1	0	0	0	1	0	1	0	0	0	0	0
		PW1-85-6	500	1	1	1	0	0	1	1	1	0	0	0	0
PW3-29	5	PW3-29-1	240	1	0	0	0	0	1	1	1	1	0	0	1
		PW3-29-2	252	1	1	0	1	1	1	1	1	1	1	0	0
		PW3-29-3	255	0	0	0	0	0	0	0	0	0	0	1	0
		PW3-29-4	265	1	1	0	1	1	1	1	1	1	1	0	0
		PW3-29-5	350	1	1	0	1	1	1	1	0	1	1	0	0
PW2-8	6	PW2-8-1	220	0	0	0	0	0	0	0	0	0	0	1	0
		PW2-8-2	229	1	1	1	1	1	1	1	1	1	1	0	1
		PW2-8-3	245	0	0	0	0	0	0	0	0	1	0	0	0
		PW2-8-4	260	1	0	0	0	1	1	1	0	1	1	0	0
		PW2-8-5	265	1	0	0	0	1	1	1	1	1	1	0	0
		PW2-8-6	475	1	1	0	1	0	1	1	1	1	1	0	0
SB607	6	SB607-1	220	0	1	0	0	0	1	1	0	1	0	0	0
		SB607-2	245	0	1	1	1	1	1	1	1	1	1	1	1
		SB607-3	270	1	0	0	0	0	0	0	0	0	0	0	0
		SB607-4	290	1	0	0	0	0	0	0	0	0	0	0	0
		SB607-5	480	1	1	1	1	1	1	1	1	1	1	0	1
		SB607-6	495	0	1	1	1	1	1	0	0	1	0	0	0
PW3-37	5	PW3-37-1	160	1	0	0	0	0	0	0	0	0	0	0	0
		PW3-37-2	200	0	0	0	0	0	0	0	0	0	0	1	0
		PW3-37-3	212	1	1	1	1	1	1	1	1	1	1	1	1
		PW3-37-4	240	1	1	1	1	1	1	1	1	1	1	1	0
		PW3-37-5	350	1	1	1	1	1	1	1	1	1	0	0	0
SCESSR1116	11	SCESSR1116-1	90	0	0	0	0	1	0	1	0	0	1	0	0
		SCESSR1116-2	100	0	0	0	0	0	0	0	0	0	0	1	0
		SCESSR1116-3	110	0	0	0	1	0	0	0	1	1	1	0	0
		SCESSR1116-4	120	1	1	0	0	1	1	0	0	0	0	0	1
		SCESSR1116-5	130	0	0	1	0	0	0	1	0	0	0	0	0
		SCESSR1116-6	140	0	0	0	0	0	0	0	0	0	0	0	1
		SCESSR1116-7	156	1	1	0	1	1	1	0	1	1	1	0	0
		SCESSR1116-8	190	0	0	1	0	0	0	1	0	0	0	0	0
		SCESSR1116-9	200	0	0	0	0	1	0	0	0	0	1	0	0
		SCESSR1116-10	210	0	1	1	1	0	1	0	1	0	0	0	0
		SCESSR1116-11	220	1	0	0	0	0	0	0	0	1	0	0	0
PW1-79	7	PW1-79-1	140	1	1	1	0	0	0	0	1	1	1	0	0
		PW1-79-2	150	1	1	1	1	0	0	0	1	1	1	0	0
		PW1-79-3	180	0	0	0	0	0	0	0	0	1	1	0	0
		PW1-79-4	200	1	1	1	0	0	0	0	0	1	1	0	1
		PW1-79-5	234	1	0	0	0	0	0	0	0	1	1	0	0
		PW1-79-6	250	1	1	1	0	0	0	0	0	1	1	0	0
		PW1-79-7	287	1	1	1	1	0	0	0	0	1	1	0	0
PW1-80	7	PW1-80-1	140	1	1	1	1	0	0	1	0	0	1	0	0
		PW1-80-2	240	0	0	0	0	0	0	0	0	0	0	1	0
		PW1-80-3	270	1	1	1	1	0	1	1	0	1	1	0	1
		PW1-80-4	290	1	0	0	0	1	1	1	0	0	0	0	1
		PW1-80-5	300	0	0	1	1	0	1	0	1	1	0	0	0
		PW1-80-6	310	1	1	0	1	1	0	1	0	0	0	0	0
		PW1-80-7	400	0	1	1	1	1	0	1	0	1	1	0	0
SCESSR2399	5	SCESSR2399-1	116	1	1	1	1	1	1	1	1	1	1	0	1
		SCESSR2399-2	140	1	0	0	0	1	1	1	1	1	1	1	0
		SCESSR2399-3	160	1	0	1	0	1	1	1	0	0	1	0	0
		SCESSR2399-4	180	0	1	0	1	0	1	1	1	0	0	0	0
		SCESSR2399-5	200	0	0	1	0	0	1	1	1	1	0	0	0
PW1-27	7	PW1-27-1	100	0	0	0	0	0	0	0	0	0	0	1	0
		PW1-27-2	120	0	0	0	0	0	0	0	0	0	0	0	1
		PW1-27-3	140	1	1	1	1	1	1	1	1	1	1	0	0
		PW1-27-4	160	1	1	0	0	0	1	1	0	1	1	0	0
		PW1-27-5	180	0	1	0	0	0	1	1	0	1	0	0	0
		PW1-27-6	200	1	0	0	0	0	1	0	1	0	1	0	0
		PW1-27-7	220	0	1	1	1	0	1	1	0	0	0	0	0
PW1-15	7	PW1-15-1	140	0	0	0	0	0	0	0	0	0	0	0	1
		PW1-15-2	240	0	0	0	0	0	0	0	0	0	0	0	1
		PW1-15-3	250	1	1	0	1	1	1	1	1	1	1	1	0
		PW1-15-4	385	1	0	0	1	1	1	1	1	0	1	0	0
		PW1-15-5	415	0	0	0	1	0	0	0	0	0	0	1	1
		PW1-15-6	450	1	0	0	1	1	1	1	1	0	0	0	0
		PW1-15-7	500	1	1	0	0	1	1	1	1	1	1	0	0
PW1-40	5	PW1-40-1	140	1	1	1	0	0	0	0	1	1	0	0	0
		PW1-40-2	150	1	1	1	1	0	0	0	0	1	1	0	0
		PW1-40-3	170	0	0	0	0	0	0	1	0	1	0	0	0
		PW1-40-4	210	1	0	1	1	0	0	0	0	1	1	0	1
		PW1-40-5	220	1	0	0	0	0	0	0	1	1	1	0	0
PW1-59	11	PW1-59-1	220	1	1	1	1	1	1	1	1	1	1	1	1
		PW1-59-2	230	1	1	1	1	1	1	1	1	1	1	0	0
		PW1-59-3	240	0	0	1	0	1	1	0	0	0	0	1	0
		PW1-59-4	250	1	1	1	1	1	1	1	1	1	1	0	1
		PW1-59-5	260	1	1	1	0	0	0	0	0	0	0	0	0
		PW1-59-6	270	1	1	1	1	1	1	1	1	1	1	0	0
		PW1-59-7	280	0	1	1	1	0	1	1	0	0	0	0	0
		PW1-59-8	290	0	0	1	1	1	1	1	0	1	0	0	0
		PW1-59-9	300	1	1	1	1	0	0	1	0	0	1	0	0
		PW1-59-10	310	0	0	0	0	1	0	0	1	1	1	0	0
		PW1-59-11	450	1	1	0	1	1	0	0	0	1	1	0	0
SB2464	4	SB2464-1	110	0	0	0	1	0	0	0	0	0	0	0	0
		SB2464-2	150	0	0	1	0	0	0	0	0	0	0	0	0
		SB2464-3	240	0	0	0	0	0	0	0	0	0	1	0	1
		SB2464-4	300	0	0	0	0	0	0	0	0	0	1	0	0
PW1-49	9	PW1-49-1	120	0	0	0	0	0	0	0	0	0	0	1	0
		PW1-49-2	130	0	0	0	0	0	0	0	0	0	0	0	1
		PW1-49-3	140	1	1	1	0	0	0	0	1	1	1	0	0
		PW1-49-4	150	1	1	1	1	0	0	0	1	1	1	0	0
		PW1-49-5	180	0	0	0	0	0	0	0	0	1	1	0	0
		PW1-49-6	200	1	1	1	0	0	0	0	0	1	1	0	1
		PW1-49-7	234	1	0	0	0	0	0	0	0	1	1	0	0
		PW1-49-8	250	1	1	1	0	0	0	0	0	1	1	0	0
		PW1-49-9	260	1	1	1	1	0	0	0	0	1	1	0	0
PW1-65	7	PW1-65-1	220	0	0	0	1	0	0	0	0	0	0	0	1
		PW1-65-2	230	1	1	1	0	1	1	1	0	1	1	1	0
		PW1-65-3	253	1	1	1	1	1	1	1	1	0	0	0	0
		PW1-65-4	280	0	0	0	0	0	0	1	0	1	1	0	0
		PW1-65-5	290	1	1	1	0	1	1	0	1	0	0	0	0
		PW1-65-6	400	0	0	1	0	0	0	0	0	0	0	0	0
		PW1-65-7	465	1	1	1	0	0	1	1	1	1	1	0	0
SB1865	4	SB1865-1	68	1	1	1	1	1	1	1	1	1	1	0	0
		SB1865-2	180	0	0	0	0	0	0	0	0	0	0	1	1
		SB1865-3	250	0	0	0	0	0	0	0	0	0	0	1	0
		SB1865-4	280	0	0	0	0	0	0	0	0	0	0	1	0
PW3-11	4	PW3-11-1	230	1	1	1	1	1	1	1	1	1	1	1	1
		PW3-11-2	298	1	1	1	0	1	1	1	1	1	1	0	0
		PW3-11-3	355	1	1	0	0	1	1	1	1	1	1	0	0
		PW3-11-4	480	1	1	1	0	1	1	1	1	1	0	0	0
SCESSR0322	11	SCESSR0322-1	130	0	0	0	0	0	0	0	0	0	0	0	1
		SCESSR0322-2	135	1	0	0	0	0	0	0	0	0	0	0	0
		SCESSR0322-3	140	0	0	0	0	0	0	0	0	0	0	1	0
		SCESSR0322-4	150	1	0	0	1	0	1	1	0	1	0	0	1
		SCESSR0322-5	160	0	1	1	0	1	0	0	1	0	1	1	0
		SCESSR0322-6	170	0	1	1	1	1	0	0	0	0	1	0	0
		SCESSR0322-7	190	0	0	0	1	0	0	0	0	0	0	1	0
		SCESSR0322-8	200	1	0	0	0	0	0	0	0	0	0	0	0
		SCESSR0322-9	210	0	0	0	1	0	1	1	1	1	0	0	0
		SCESSR0322-10	220	1	1	1	0	1	0	0	0	0	1	0	0
		SCESSR0322-11	230	0	0	0	1	0	1	1	1	1	0	0	0
PW1-13	10	PW1-13-1	100	0	0	0	1	0	1	0	1	0	1	1	0
		PW1-13-2	130	0	0	0	0	0	0	0	1	1	1	1	0
		PW1-13-3	135	0	0	0	0	0	0	0	0	0	0	0	1
		PW1-13-4	180	0	0	0	0	0	1	0	0	0	0	1	1
		PW1-13-5	200	0	0	0	0	0	1	0	0	0	1	1	0
		PW1-13-6	210	0	0	0	0	0	1	0	1	1	0	1	0
		PW1-13-7	250	1	0	0	0	0	0	1	1	1	1	0	0
		PW1-13-8	255	0	0	0	0	0	0	0	1	1	1	0	0
		PW1-13-9	400	0	0	0	0	0	1	0	0	1	1	1	1
		PW1-13-10	480	0	0	0	0	0	0	0	1	1	1	1	1
PW1-56	10	PW1-56-1	150	0	0	0	0	0	0	0	0	0	0	0	1
		PW1-56-2	200	0	0	0	0	0	0	0	0	0	0	1	1
		PW1-56-3	230	1	1	1	1	1	1	1	1	1	1	0	0
		PW1-56-4	240	0	0	0	0	0	0	0	0	0	0	1	0
		PW1-56-5	250	1	1	1	0	1	1	1	1	1	1	0	0
		PW1-56-6	260	0	0	0	0	0	0	0	0	0	0	0	1
		PW1-56-7	288	1	1	1	1	0	0	1	1	1	1	0	0
		PW1-56-8	400	1	1	1	0	1	1	0	1	0	0	0	0
		PW1-56-9	420	0	0	0	0	0	0	1	0	0	1	0	0
		PW1-56-10	480	1	1	0	1	1	0	1	1	1	0	0	0
PW1-69	9	PW1-69-1	160	0	0	0	0	1	0	0	0	0	0	0	0
		PW1-69-2	210	1	0	0	0	0	0	1	0	0	0	0	0
		PW1-69-3	220	0	0	0	0	0	0	0	0	0	0	1	0
		PW1-69-4	256	1	0	1	0	1	1	1	1	1	1	0	1
		PW1-69-5	280	1	0	1	0	0	1	1	1	1	0	0	1
		PW1-69-6	290	0	0	0	0	1	0	0	1	1	0	0	0
		PW1-69-7	350	0	0	0	0	0	0	0	0	1	0	1	0
		PW1-69-8	375	1	0	1	0	1	1	1	1	1	1	0	1
		PW1-69-9	450	1	0	0	0	0	1	1	1	0	0	0	0
PW1-9	7	PW1-9-1	298	1	0	0	0	1	0	1	1	1	0	0	0
		PW1-9-2	320	0	0	0	0	0	0	0	0	0	0	1	1
		PW1-9-3	350	1	1	1	1	1	1	1	1	1	1	0	0
		PW1-9-4	360	1	1	1	1	1	1	1	1	1	1	0	1
		PW1-9-5	380	1	1	0	0	0	1	1	0	0	0	0	1
		PW1-9-6	420	1	1	0	1	1	0	1	1	0	1	0	1
		PW1-9-7	440	1	1	0	1	1	0	1	0	1	0	0	1
PW2-21	6	PW2-21-1	170	1	1	0	1	1	0	1	0	0	1	0	0
		PW2-21-2	200	1	1	1	0	1	0	1	1	1	0	0	1
		PW2-21-3	219	0	0	0	0	0	0	0	0	0	0	1	0
		PW2-21-4	240	1	1	0	1	1	1	1	1	1	1	0	0
		PW2-21-5	280	1	1	1	0	1	1	1	1	1	1	0	0
		PW2-21-6	300	1	0	1	0	1	0	1	1	1	0	0	0
PW1-88	5	PW1-88-1	244	1	1	1	1	1	1	1	1	1	1	1	1
		PW1-88-2	285	1	1	1	1	1	1	1	1	1	1	1	1
		PW1-88-3	290	1	1	1	1	1	1	1	1	1	1	1	1
		PW1-88-4	420	0	0	0	0	0	0	0	0	0	0	0	1
		PW1-88-5	460	0	0	0	0	0	0	0	0	0	0	1	0
PW1-67	8	PW1-67-1	140	1	0	0	1	1	1	1	0	1	1	1	0
		PW1-67-2	200	0	0	0	0	0	0	0	0	1	0	1	0
		PW1-67-3	250	1	1	1	1	0	1	0	1	1	1	0	1
		PW1-67-4	263	1	1	1	0	0	0	0	1	1	1	0	1
		PW1-67-5	330	1	1	1	0	0	0	0	1	1	1	1	0
		PW1-67-6	380	1	1	1	1	1	1	0	0	0	0	0	0
		PW1-67-7	400	1	1	1	1	1	0	0	0	0	0	0	1
		PW1-67-8	500	1	0	1	1	0	1	1	1	1	0	0	0
SCESSR0171	7	SCESSR0171-1	100	1	1	1	0	1	1	1	1	1	1	1	0
		SCESSR0171-2	120	0	0	0	0	0	0	0	0	0	0	0	1
		SCESSR0171-3	130	0	0	0	1	1	0	1	1	1	1	0	0
		SCESSR0171-4	160	0	0	0	0	0	0	0	0	0	0	0	1
		SCESSR0171-5	170	0	0	0	0	0	0	0	0	0	0	0	1
		SCESSR0171-6	180	1	1	1	1	1	1	1	1	1	1	0	0
		SCESSR0171-7	190	1	1	1	1	1	1	0	1	1	1	0	0
SCESSR1049	6	SCESSR1049-1	175	0	1	0	0	0	1	1	1	0	0	0	0
		SCESSR1049-2	180	1	1	1	1	1	1	1	1	1	1	1	1
		SCESSR1049-3	230	1	1	0	1	0	1	1	1	1	1	1	1
		SCESSR1049-4	245	0	1	0	0	0	0	1	1	1	1	1	0
		SCESSR1049-5	250	1	1	0	0	0	1	1	1	0	0	0	1
		SCESSR1049-6	480	1	0	0	0	0	0	0	0	0	0	0	0
SCESSR0957	5	SCESSR0957-1	180	1	1	1	1	1	1	1	1	1	1	1	1
		SCESSR0957-2	230	1	1	1	1	1	1	1	1	1	1	1	1
		SCESSR0957-3	260	1	1	1	1	1	1	1	1	1	1	1	1
		SCESSR0957-4	285	1	1	1	1	1	1	1	1	1	1	1	1
		SCESSR0957-5	500	1	1	1	1	1	1	1	1	1	1	1	1
PW1-77	6	PW1-77-1	140	0	0	0	0	1	1	1	1	0	0	0	0
		PW1-77-2	200	0	0	0	0	1	0	0	0	1	1	1	0
		PW1-77-3	230	0	0	0	0	1	1	1	1	1	1	1	1
		PW1-77-4	290	0	0	0	0	1	1	0	1	0	0	0	0
		PW1-77-5	400	0	0	0	0	0	1	1	0	1	1	1	1
		PW1-77-6	500	0	0	1	1	1	0	0	0	0	0	0	0
PW3-38	13	PW3-38-1	130	0	0	0	0	0	0	0	0	0	1	0	0
		PW3-38-2	140	0	0	0	0	0	0	0	0	0	0	0	1
		PW3-38-3	150	0	0	0	0	0	0	0	1	0	1	0	0
		PW3-38-4	180	0	0	0	0	0	0	0	0	0	0	0	1
		PW3-38-5	190	0	0	0	0	0	0	0	1	1	1	0	0
		PW3-38-6	200	1	0	0	0	0	0	0	1	1	0	0	0
		PW3-38-7	210	0	0	0	0	0	0	0	0	0	0	0	1
		PW3-38-8	230	0	0	0	0	0	0	0	0	0	0	1	0
		PW3-38-9	240	0	0	0	0	0	1	1	1	1	1	0	1
		PW3-38-10	350	0	0	0	0	0	0	0	1	1	0	0	1
		PW3-38-11	400	0	0	0	0	0	1	1	1	1	1	0	0
		PW3-38-12	450	1	0	0	0	1	0	1	1	1	0	0	0
		PW3-38-13	500	1	1	1	1	1	1	1	1	1	1	0	0
PW2-7	11	PW2-7-1	218	1	1	1	1	1	1	1	1	1	1	0	0
		PW2-7-2	230	0	0	0	0	0	0	0	0	0	0	1	0
		PW2-7-3	240	0	1	1	0	1	1	1	1	1	1	0	1
		PW2-7-4	260	0	0	0	1	0	0	0	0	0	0	0	0
		PW2-7-5	280	0	0	0	0	0	0	0	0	0	0	0	1
		PW2-7-6	300	1	1	1	0	1	1	0	1	0	1	0	0
		PW2-7-7	320	0	0	0	1	0	0	1	0	1	0	0	0
		PW2-7-8	340	1	1	1	0	1	1	0	1	0	1	0	0
		PW2-7-9	400	0	0	0	0	1	0	1	0	0	1	0	0
		PW2-7-10	420	0	1	0	1	1	0	0	0	0	1	0	0
		PW2-7-11	440	0	1	0	0	0	0	1	0	0	0	0	0
PW1-23	6	PW1-23-1	290	0	0	0	0	0	0	0	0	0	0	1	0
		PW1-23-2	300	1	1	1	1	1	1	1	1	1	1	1	1
		PW1-23-3	320	1	0	0	0	0	0	0	0	0	0	0	0
		PW1-23-4	400	1	1	1	1	1	1	1	1	1	0	0	1
		PW1-23-5	420	1	1	0	1	1	1	1	1	1	1	1	1
		PW1-23-6	490	0	1	1	0	0	1	1	1	1	1	0	0
SB2922	11	SB2922-1	200	1	1	1	1	1	1	1	1	1	1	0	0
		SB2922-2	218	0	0	0	0	0	0	0	0	0	0	1	0
		SB2922-3	240	1	1	0	1	1	1	1	1	1	1	0	1
		SB2922-4	260	0	0	0	1	0	0	0	0	0	0	0	0
		SB2922-5	280	0	0	0	0	0	0	0	0	0	0	0	1
		SB2922-6	300	1	1	1	0	1	1	0	1	0	1	0	0
		SB2922-7	320	0	0	0	1	0	0	1	0	1	0	0	0
		SB2922-8	340	1	1	1	0	1	1	0	1	0	1	0	0
		SB2922-9	400	0	0	0	0	1	0	1	0	0	1	0	0
		SB2922-10	420	0	1	0	1	1	0	0	0	0	1	0	0
		SB2922-11	440	0	1	0	0	0	0	1	0	0	0	0	0
PW1-5	13	PW1-5-1	130	1	0	0	0	0	0	0	1	1	1	0	0
		PW1-5-2	210	1	0	0	0	0	0	0	1	1	1	0	0
		PW1-5-3	240	1	0	1	0	0	0	1	1	1	1	0	0
		PW1-5-4	250	1	0	0	0	0	0	0	1	1	1	0	0
		PW1-5-5	260	1	0	0	0	0	0	0	1	1	1	1	0
		PW1-5-6	275	1	1	1	0	1	1	1	1	1	1	0	1
		PW1-5-7	300	1	0	0	0	0	0	0	0	0	0	0	0
		PW1-5-8	320	1	1	1	0	1	1	1	1	1	1	0	0
		PW1-5-9	340	1	0	1	1	1	1	1	1	1	1	0	0
		PW1-5-10	360	1	1	1	0	1	0	0	0	0	0	0	0
		PW1-5-11	420	1	1	0	1	1	1	1	1	1	1	0	0
		PW1-5-12	450	1	0	0	0	1	0	0	0	0	0	0	0
		PW1-5-13	500	1	0	0	0	1	1	1	1	1	0	0	0
PW1-74	9	PW1-74-1	130	0	0	0	0	0	0	1	1	0	0	1	1
		PW1-74-2	190	1	1	0	1	1	0	0	0	0	0	0	0
		PW1-74-3	200	0	0	0	0	0	0	0	0	0	0	0	0
		PW1-74-4	210	1	1	0	1	1	1	1	1	1	0	0	1
		PW1-74-5	220	0	1	1	1	1	1	1	1	1	1	1	1
		PW1-74-6	250	1	1	0	1	0	0	0	0	0	0	0	1
		PW1-74-7	290	1	0	1	1	1	1	1	0	0	0	1	1
		PW1-74-8	300	0	0	0	1	0	0	0	1	0	0	0	0
		PW1-74-9	340	0	0	0	1	1	0	0	1	0	1	1	0
PW3-12	9	PW3-12-1	140	0	0	0	0	0	0	0	0	0	0	0	1
		PW3-12-2	175	1	1	1	1	1	1	1	1	1	1	0	0
		PW3-12-3	185	0	0	0	0	0	1	1	0	0	0	1	1
		PW3-12-4	200	1	1	1	1	1	0	0	1	0	0	0	0
		PW3-12-5	205	0	1	0	1	0	0	0	1	0	1	1	0
		PW3-12-6	230	1	1	0	0	0	0	0	0	1	0	0	0
		PW3-12-7	250	0	0	0	1	0	0	0	0	0	0	0	0
		PW3-12-8	290	1	1	1	0	1	0	1	0	0	1	0	1
		PW3-12-9	310	1	1	0	1	0	0	1	0	1	0	0	1
PW1-60	8	PW1-60-1	130	1	1	0	1	1	0	0	0	0	1	0	1
		PW1-60-2	140	0	0	0	0	0	0	1	1	1	0	0	1
		PW1-60-3	160	0	0	0	0	1	0	1	0	1	0	1	0
		PW1-60-4	190	0	1	0	0	0	0	1	0	0	0	0	0
		PW1-60-5	200	1	1	0	0	0	1	0	0	0	0	0	0
		PW1-60-6	210	1	0	0	0	0	0	1	1	1	0	1	0
		PW1-60-7	220	1	1	1	0	0	0	1	0	0	0	0	1
		PW1-60-8	240	1	1	1	1	0	0	0	1	0	1	0	1
p-umc1987	7	p-umc1987-1	130	1	1	0	1	1	0	0	0	0	1	0	1
		p-umc1987-2	135	1	0	0	0	0	0	0	0	0	0	0	0
		p-umc1987-3	140	0	0	0	0	0	0	0	0	0	0	1	0
		p-umc1987-4	145	0	0	1	1	1	1	0	0	0	1	0	0
		p-umc1987-5	165	1	1	1	1	1	1	1	1	1	1	1	1
		p-umc1987-6	180	1	1	0	0	0	0	0	0	1	1	1	1
		p-umc1987-7	220	1	1	1	1	1	1	1	1	1	1	1	1
PW1-51	5	PW1-51-1	130	0	0	0	0	0	0	0	0	0	0	1	0
		PW1-51-2	180	0	0	1	1	0	0	0	0	0	1	1	1
		PW1-51-3	210	1	1	1	1	1	1	1	1	1	1	0	0
		PW1-51-4	250	1	1	0	0	0	0	0	0	0	0	0	1
		PW1-51-5	260	1	1	0	0	1	1	1	1	1	1	0	0
SCESSR0941	14	SCESSR0941-1	130	0	1	0	0	0	0	0	0	0	0	1	0
		SCESSR0941-2	140	0	0	0	0	1	1	1	0	0	1	0	0
		SCESSR0941-3	160	0	0	0	0	0	0	0	0	0	1	0	0
		SCESSR0941-4	170	0	0	0	0	0	0	0	0	0	0	0	1
		SCESSR0941-5	180	0	0	0	0	0	0	0	0	0	0	1	0
		SCESSR0941-6	260	1	0	0	0	0	0	0	0	0	0	1	1
		SCESSR0941-7	280	0	0	0	0	0	0	1	0	0	0	0	0
		SCESSR0941-8	320	0	0	1	0	0	0	0	0	0	0	1	0
		SCESSR0941-9	340	0	1	0	0	0	0	0	1	0	0	0	0
		SCESSR0941-10	360	0	0	1	1	0	0	0	1	0	0	0	0
		SCESSR0941-11	380	0	0	1	1	1	1	0	1	1	1	0	0
		SCESSR0941-12	400	0	0	1	1	0	1	0	1	0	1	0	0
		SCESSR0941-13	420	1	0	0	0	0	1	0	1	0	1	0	0
		SCESSR0941-14	480	1	1	1	1	0	1	1	1	1	0	0	0
SCESSR1133	14	SCESSR1133-1	100	0	0	0	0	0	0	0	0	1	0	0	0
		SCESSR1133-2	105	0	0	0	1	0	0	0	1	0	0	0	1
		SCESSR1133-3	110	0	0	0	0	0	0	0	0	1	0	0	0
		SCESSR1133-4	140	0	1	0	1	0	0	1	1	0	1	0	1
		SCESSR1133-5	150	0	0	0	1	0	0	0	0	1	0	0	0
		SCESSR1133-6	160	0	0	0	0	1	1	1	1	1	1	0	1
		SCESSR1133-7	180	0	0	0	1	0	0	1	0	0	0	0	0
		SCESSR1133-8	220	0	0	0	1	0	0	0	0	0	0	0	0
		SCESSR1133-9	225	0	0	0	1	0	0	1	1	0	1	0	0
		SCESSR1133-10	250	0	0	0	1	0	0	1	0	0	0	0	0
		SCESSR1133-11	350	0	0	0	0	0	0	1	0	0	0	0	1
		SCESSR1133-12	400	0	0	0	1	0	0	0	0	0	0	0	0
		SCESSR1133-13	490	0	1	1	0	1	1	1	1	1	1	1	0
		SCESSR1133-14	500	0	1	0	1	0	1	0	0	0	0	0	0
PW1-26	14	PW1-26-1	181	0	0	0	0	0	0	0	0	0	0	0	1
		PW1-26-2	220	0	0	0	1	0	0	0	0	0	0	0	0
		PW1-26-3	230	0	1	0	0	0	0	0	1	1	1	0	0
		PW1-26-4	240	0	0	0	1	0	0	0	0	0	0	0	0
		PW1-26-5	280	0	0	0	1	0	0	0	0	0	0	0	0
		PW1-26-6	300	1	1	1	0	1	1	1	1	1	1	0	0
		PW1-26-7	320	1	1	1	0	1	1	1	1	1	1	0	0
		PW1-26-8	360	1	1	0	0	1	0	1	0	0	0	0	0
		PW1-26-9	380	0	0	0	0	1	0	0	1	0	0	0	0
		PW1-26-10	400	0	0	0	0	0	0	0	0	0	0	1	0
		PW1-26-11	420	0	0	0	0	0	0	0	0	0	0	0	1
		PW1-26-12	440	0	0	0	1	0	0	0	0	0	0	0	0
		PW1-26-13	460	1	1	0	0	1	1	1	1	1	1	0	0
		PW1-26-14	480	0	0	0	1	0	0	0	0	0	0	0	0
SCESSR1277	12	SCESSR1277-1	100	0	0	0	0	0	0	0	0	0	0	0	1
		SCESSR1277-2	120	1	0	0	0	0	0	0	0	1	0	1	0
		SCESSR1277-3	180	1	0	0	0	0	0	0	1	1	0	1	0
		SCESSR1277-4	250	0	0	0	0	0		0	0	1	0	0	0
		SCESSR1277-5	260	1	1	1	1	1	1	1	1	1	1	1	1
		SCESSR1277-6	265	1	1	1	1	0	0	1	1	1	1	0	1
		SCESSR1277-7	270	1	0	0	1	0	0	1	1	1	1	0	0
		SCESSR1277-8	275	1	0	1	0	1	1	0	0	0	0	0	1
		SCESSR1277-9	280	1	0	1	0	1	1	0	0	0	0	0	1
		SCESSR1277-10	320	1	1	1	0	1	1	1	1	1	1	0	0
		SCESSR1277-11	350	1	1	1	0	1	1	1	1	1	1	0	0
		SCESSR1277-12	500	1	0	0	0	0	0	0	0	0	0	0	1
PW3-41	8	PW3-41-1	240	0	0	0	0	0	0	0	0	0	0	1	0
		PW3-41-2	254	1	1	1	1	1	1	1	1	1	1	0	0
		PW3-41-3	260	0	0	0	0	0	0	0	0	0	0	0	1
		PW3-41-4	270	1	1	1	1	1	1	1	1	1	1	1	0
		PW3-41-5	320	1	1	1	1	1	1	1	1	1	1	0	1
		PW3-41-6	350	0	0	0	0	0	0	0	0	0	0	0	1
		PW3-41-7	400	1	1	0	0	1	1	1	1	1	1	0	0
		PW3-41-8	450	1	1	0	0	1	1	1	1	1	1	0	0
PW3-33	8	PW3-33-1	100	0	0	0	0	0	0	0	0	1	0	0	0
		PW3-33-2	190	1	0	0	1	0	1	0	1	1	1	1	1
		PW3-33-3	195	1	0	0	0	0	1	0	0	1	0	1	1
		PW3-33-4	270	0	0	0	0	0	0	0	0	0	0	1	0
		PW3-33-5	275	0	0	0	0	0	0	0	0	0	1	0	0
		PW3-33-6	296	1	1	1	1	1	1	1	1	1	1	1	1
		PW3-33-7	480	1	0	0	0	0	0	0	1	1	1	0	0
		PW3-33-8	500	1	1	1	1	1	1	1	1	1	1	1	1
ESTB135	10	ESTB135-1	175	0	0	0	1	0	0	0	0	0	0	1	0
		ESTB135-2	180	0	0	0	0	0	0	0	0	0	0	0	1
		ESTB135-3	200	1	1	1	1	1	1	1	1	1	0	0	0
		ESTB135-4	215	1	1	1	0	1	1	1	1	1	1	0	1
		ESTB135-5	230	0	0	0	0	0	0	0	0	0	0	0	1
		ESTB135-6	250	1	0	0	1	1	0	0	1	0	0	1	0
		ESTB135-7	260	0	0	0	0	0	0	0	0	0	0	0	1
		ESTB135-8	270	1	0	0	1	0	0	0	0	0	0	1	0
		ESTB135-9	400	1	1	1	1	1	1	1	1	1	1	0	0
		ESTB135-10	410	1	0	0	1	0	0	0	1	0	0	0	0
PW2-5	8	PW2-5-1	140	1	1	1	1	1	1	1	1	1	1	0	0
		PW2-5-2	150	0	0	0	0	0	0	0	0	0	0	1	1
		PW2-5-3	170	0	0	0	0	0	0	0	0	0	0	1	1
		PW2-5-4	220	1	1	1	1	1	1	1	1	1	1	0	0
		PW2-5-5	230	0	0	0	0	0	0	0	0	0	0	0	1
		PW2-5-6	250	1	1	1	1	1	1	1	1	1	1	0	1
		PW2-5-7	480	0	0	0	1	0	0	0	0	0	0	1	0
		PW2-5-8	500	1	1	1	1	0	0	1	1	10	0	0	0
PW1-37	9	PW1-37-1	90	0	0	0	1	0	0	0	0	0	0	1	0
		PW1-37-2	110	0	0	0	0	0	0	0	0	0	0	1	0
		PW1-37-3	130	0	0	0	0	0	0	1	0	0	0	0	0
		PW1-37-4	140	1	1	1	1	1	1	1	1	1	1	0	1
		PW1-37-5	150	0	0	0	0	0	0	0	0	0	0	0	0
		PW1-37-6	170	1	1	1	1	1	0	1	0	0	0	0	0
		PW1-37-7	180	1	1	1	1	1	0	0	1	0	1	0	0
		PW1-37-8	190	0	0	0	0	0	0	0	0	0	0	1	1
		PW1-37-9	202	0	1	1	0	0	0	1	0	1	0	0	0
PW2-3	8	PW2-3-1	140	1	1	1	1	1	1	1	1	1	1	0	0
		PW2-3-2	150	0	0	0	0	0	0	0	0	0	0	1	1
		PW2-3-3	170	0	0	0	0	0	0	0	0	0	0	1	1
		PW2-3-4	220	1	1	1	1	1	1	1	1	1	1	0	0
		PW2-3-5	230	0	0	0	0	0	0	0	0	0	0	0	1
		PW2-3-6	267	1	1	1	1	1	1	1	1	1	1	0	1
		PW2-3-7	480	0	0	0	1	0	0	0	0	0	0	1	0
		PW2-3-8	500	1	1	1	1	0	0	1	1	10	0	0	0
PW1-18	8	PW1-18-1	100	1	1	0	1	1	1	1	1	1	1	0	1
		PW1-18-2	120	0	0	0	0	0	0	0	0	0	1	0	0
		PW1-18-3	146	1	0	0	1	1	1	1	1	0	1	1	0
		PW1-18-4	190	1	1	0	1	1	1	1	1	1	1	1	0
		PW1-18-5	200	1	0	0	0	1	0	1	1	0	1	0	0
		PW1-18-6	230	0	0	0	0	0	0	0	0	0	0	1	0
		PW1-18-7	350	1	0	0	0	1	0	1	0	0	0	0	1
		PW1-18-8	385	1	0	0	0	1	1	1	1	0	0	1	1
PW1-82	6	PW1-82-1	175	0	0	0	0	0	1	0	1	1	0	1	1
		PW1-82-2	186	1	1	1	1	1	1	1	1	1	1	1	0
		PW1-82-3	240	1	0	1	1	1	1	1	1	1	1	0	0
		PW1-82-4	360	0	0	0	0	0	0	0	0	0	0	1	1
		PW1-82-5	385	1	1	1	0	1	1	1	1	1	1	0	0
		PW1-82-6	410	1	1	1	0	1	1	1	1	1	1	0	0
PW3-34	12	PW3-34-1	130	0	0	0	0	0	0	0	0	0	0	1	0
		PW3-34-2	140	0	0	0	0	0	0	0	0	0	0	0	1
		PW3-34-3	180	1	1	1	0	1	1	1	1	1	1	0	0
		PW3-34-4	220	0	0	0	0	1	1	1	1	1	1	0	0
		PW3-34-5	240	0	0	0	0	0	0	0	0	0	0	1	0
		PW3-34-6	250	1	0	0	0	0	1	0	0	0	0	0	0
		PW3-34-7	260	0	1	0	0	1	1	1	1	1	1	0	0
		PW3-34-8	270	1	1	0	0	0	1	1	1	1	1	0	0
		PW3-34-9	400	0	0	0	0	0	0	0	1	1	0	0	0
		PW3-34-10	420	0	0	0	0	0	0	0	0	1	0	0	0
		PW3-34-11	480	1	0	1	1	0	0	0	0	1	0	0	0
		PW3-34-12	500	1	1	1	0	0	1	0	1	1	0	0	0
PW1-7	11	PW1-7-1	194	1	0	0	0	0	0	0	0	0	0	0	0
		PW1-7-2	230	1	0	0	0	0	0	0	1	1	1	0	1
		PW1-7-3	240	1	1	0	0	0	0	1	0	1	0	0	0
		PW1-7-4	250	1	1	1	0	0	1	1	1	1	1	1	0
		PW1-7-5	260	0	0	0	0	0	0	0	0	0	0	0	1
		PW1-7-6	350	1	0	0	0	0	0	0	0	0	0	0	1
		PW1-7-7	360	1	0	0	0	0	1	1	1	1	1	0	0
		PW1-7-8	370	0	0	0	0	0	0	0	0	0	0	1	0
		PW1-7-9	380	1	0	0	0	0	1	1	1	1	1	0	0
		PW1-7-10	400	1	0	1	0	0	1	1	1	1	1	0	0
		PW1-7-11	450	1	0	0	0	0	1	1	1	0	1	0	0
PW3-32	10	PW3-32-1	150	0	0	0	0	0	0	0	0	0	0	0	1
		PW3-32-2	200	0	0	0	0	0	0	0	0	0	0	1	1
		PW3-32-3	226	1	1	1	1	1	1	1	1	1	1	0	0
		PW3-32-4	240	0	0	0	0	0	0	0	0	0	0	1	0
		PW3-32-5	250	1	1	1	0	1	1	1	1	1	1	0	0
		PW3-32-6	260	0	0	0	0	0	0	0	0	0	0	0	1
		PW3-32-7	270	1	1	1	1	0	0	1	1	1	1	0	0
		PW3-32-8	400	1	1	1	0	1	1	0	1	0	0	0	0
		PW3-32-9	420	0	0	0	0	0	0	1	0	0	1	0	0
		PW3-32-10	480	1	1	0	1	1	0	1	1	1	0	0	0
PW1-70	9	PW1-70-1	125	1	0	0	0	0	0	0	0	1	1	1	0
		PW1-70-2	175	1	0	1	1	0	0	0	0	0	0	1	1
		PW1-70-3	195	0	0	0	0	0	0	0	0	0	0	0	1
		PW1-70-4	200	0	0	0	0	0	0	0	0	0	0	0	1
		PW1-70-5	225	1	0	1	0	0	0	0	1	1	0	1	0
		PW1-70-6	241	1	1	1	1	1	1	1	1	1	1	1	1
		PW1-70-7	285	1	1	1	0	0	1	1	1	1	1	0	1
		PW1-70-8	400	1	0	1	0	0	0	0	1	1	0	0	1
		PW1-70-9	465	1	0	1	0	0	1	1	0	0	0	0	1
PW1-54	8	PW1-54-1	245	0	0	0	0	0	0	0	0	0	0	1	0
		PW1-54-2	250	1	1	1	1	1	1	1	1	1	1	1	0
		PW1-54-3	255	0	0	0	0	0	1	0	0	0	1	0	1
		PW1-54-4	300	1	0	1	0	0	1	1	1	1	1	0	0
		PW1-54-5	350	1	0	1	0	0	1	1	0	0	1	0	0
		PW1-54-6	355	0	0	0	0	0	0	0	0	1	0	1	0
		PW1-54-7	450	1	0	1	0	1	1	1	1	1	1	1	1
		PW1-54-8	500	1	0	1	0	1	1	1	1	1	1	0	0
PW3-40	8	PW3-40-1	140	0	0	0	0	0	0	0	0	0	0	0	1
		PW3-40-2	200	0	0	0	0	0	0	0	0	0	0	1	0
		PW3-40-3	220	0	0	0	1	0	1	1	1	1	1	0	1
		PW3-40-4	230	1	1	1	1	1	1	1	1	1	1	0	1
		PW3-40-5	262	1	1	1	0	1	1	1	1	1	1	0	1
		PW3-40-6	450	0	0	0	1	0	1	0	1	1	1	0	0
		PW3-40-7	470	0	0	0	1	0	1	1	1	1	1	0	0
		PW3-40-8	500	0	0	0	1	0	1	1	1	1	1	0	0
PW3-1	6	PW3-1-1	131	0	0	1	0	0	1	0	1	0	0	0	0
		PW3-1-2	160	1	1	0	0	1	1	1	1	1	1	0	0
		PW3-1-3	260	1	1	0	1	0	1	0	0	0	0	0	0
		PW3-1-4	270	1	0	0	0	0	0	1	1	1	1	1	0
		PW3-1-5	290	1	1	1	0	0	0	1	0	1	0	0	1
		PW3-1-6	310	1	1	1	1	1	0	0	1	0	1	0	1
PW2-27	4	PW2-27-1	170	1	0	1	1	1	1	1	1	1	1	1	0
		PW2-27-2	185	0	0	0	0	0	0	0	0	0	0	0	1
		PW2-27-3	210	1	0	0	0	0	0	1	1	1	1	0	0
		PW2-27-4	215	1	0	0	0	0	0	1	1	1	1	0	0
PW2-6	11	PW2-6-1	140	0	0	1	1	0	0	0	0	0	0	0	0
		PW2-6-2	230	0	1	0	0	0	0	1	1	0	0	0	0
		PW2-6-3	250	1	1	0	0	0	0	1	1	1	1	0	0
		PW2-6-4	260	1	1	0	0	1	1	1	1	1	1	0	0
		PW2-6-5	270	1	1	1	0	1	1	1	1	1	1	0	0
		PW2-6-6	280	0	0	0	0	0	0	0	0	0	0	0	1
		PW2-6-7	300	0	0	0	0	0	0	0	0	0	0	1	0
		PW2-6-8	400	1	1	0	0	1	1	1	1	1	1	0	0
		PW2-6-9	410	1	1	0	0	1	1	1	1	1	1	0	0
		PW2-6-10	420	0	0	0	0	0	0	0	0	0	0	0	1
		PW2-6-11	430	0	0	0	0	0	0	0	0	0	0	1	0
PW1-48	9	PW1-48-1	200	1	0	0	0	0	0	0	0	0	0	0	1
		PW1-48-2	210	0	0	0	0	0	0	0	0	1	0	0	0
		PW1-48-3	240	1	0	0	0	0	0	0	1	0	0	0	0
		PW1-48-4	253	1	1	1	0	1	1	1	1	1	1	1	1
		PW1-48-5	285	1	0	1	0	0	0	0	1	1	1	1	1
		PW1-48-6	310	1	0	1	0	0	0	0	1	1	1	1	1
		PW1-48-7	365	0	0	0	0	0	1	0	0	1	0	0	0
		PW1-48-8	415	1	0	1	1	1	1	0	1	1	0	0	0
		PW1-48-9	500	1	0	1	0	1	1	1	1	1	0	1	1
PW1-29	7	PW1-29-1	250	1	0	0	0	1	1	1	1	1	1	0	0
		PW1-29-2	290	1	1	0	0	0	0	0	1	1	0	0	0
		PW1-29-3	300	1	0	0	0	1	1	1	1	1	1	0	0
		PW1-29-4	320	1	0	0	1	0	0	0	0	0	0	0	0
		PW1-29-5	340	0	0	0	0	0	0	0	0	0	0	1	0
		PW1-29-6	360	0	0	0	0	1	1	1	0	0	1	0	1
		PW1-29-7	400	1	1	0	1	1	1	1	1	1	1	0	1
PW1-33	12	PW1-33-1	145	0	0	0	0	0	0	0	0	0	0	1	0
		PW1-33-2	150	0	0	0	0	0	0	0	0	0	0	0	1
		PW1-33-3	155	1	0	1	0	1	1	1	1	1	1	1	0
		PW1-33-4	180	1	0	0	0	1	0	1	1	1	0	0	0
		PW1-33-5	200	1	0	1	0	1	0	1	0	0	1	1	0
		PW1-33-6	237	0	0	0	0	0	0	0	1	0	0	0	0
		PW1-33-7	240	0	0	0	0	0	0	0	0	1	1	0	0
		PW1-33-8	250	1	0	1	0	0	1	1	1	1	1	1	0
		PW1-33-9	280	1	0	0	0	0	0	1	0	1	1	0	0
		PW1-33-10	300	0	0	0	0	0	0	0	1	1	0	0	0
		PW1-33-11	400	0	0	0	0	0	1	1	1	1	1	0	0
		PW1-33-12	430	0	0	0	0	0	1	1	1	1	1	0	0
p-umc1714	10	p-umc1714-1	130	1	1	1	1	1	1	1	1	1	1	1	1
		p-umc1714-2	140	1	1	1	0	1	1	1	1	0	1	0	1
		p-umc1714-3	145	0	0	0	1	0	0	0	0	1	0	0	1
		p-umc1714-4	160	1	1	1	0	0	1	1	1	1	1	0	0
		p-umc1714-5	175	0	1	0	0	0	0	1	0	0	0	0	0
		p-umc1714-6	180	0	0	0	0	0	0	0	0	1	1	1	0
		p-umc1714-7	220	1	0	0	0	1	1	0	0	1	0	0	1
		p-umc1714-8	300	1	0	0	1	0	0	0	0	0	0	0	1
		p-umc1714-9	390	0	0	0	1	0	0	0	0	0	0	1	0
		p-umc1714-10	450	1	0	0	0	0	0	0	0	0	0	0	1
SCESSR2545	9	SCESSR2545-1	127	1	1	1	0	0	0	0	0	1	1	0	0
		SCESSR2545-2	140	0	0	0	1	1	0	0	0	1	1	0	0
		SCESSR2545-3	160	1	1	0	0	0	0	0	0	1	1	0	0
		SCESSR2545-4	200	0	0	0	0	0	0	0	0	0	0	1	0
		SCESSR2545-5	220	0	0	0	0	0	0	1	0	0	0	0	0
		SCESSR2545-6	230	0	0	0	1	0	0	0	0	0	0	0	0
		SCESSR2545-7	250	1	0	0	0	0	0	0	0	0	0	0	0
		SCESSR2545-8	280	1	1	1	1	0	0	1	0	1	0	0	0
		SCESSR2545-9	320	0	0	1	0	1	0	0	0	0	0	1	1
PW1-45	10	PW1-45-1	120	0	0	0	0	0	0	0	1	1	0	0	0
		PW1-45-2	262	1	1	1	1	1	1	1	1	1	1	1	1
		PW1-45-3	280	1	1	1	0	0	0	0	0	1	1	0	0
		PW1-45-4	300	0	0	0	1	1	0	0	0	1	1	0	0
		PW1-45-5	320	1	1	0	0	0	0	0	0	1	1	0	0
		PW1-45-6	340	0	0	1	0	0	0	0	0	0	0	0	0
		PW1-45-7	360	0	0	0	1	0	0	0	0	0	0	0	0
		PW1-45-8	380	0	0	0	0	0	1	0	1	1	1	0	0
		PW1-45-9	400	0	0	0	0	0	1	0	1	1	1	0	0
		PW1-45-10	440	0	0	0	1	0	0	0	0	0	0	0	0
PW2-15	7	PW2-15-1	200	1	1	1	1	1	1	1	1	1	1	1	1
		PW2-15-2	209	0	1	1	1	1	1	1	1	1	0	0	0
		PW2-15-3	215	0	1	0	0	1	0	1	0	0	1	0	0
		PW2-15-4	245	0	1	1	0	1	1	1	1	1	1	0	0
		PW2-15-5	250	1	1	1	0	1	1	1	0	1	1	0	0
		PW2-15-6	350	1	1	0	1	1	1	1	1	1	1	0	0
		PW2-15-7	450	0	0	0	1	0	0	0	0	0	0	0	0
PW1-46	11	PW1-46-1	200	1	0	0	0	0	0	0	0	0	0	0	0
		PW1-46-2	230	1	0	0	0	0	0	0	1	1	1	0	1
		PW1-46-3	240	1	1	0	0	0	0	1	0	1	0	0	0
		PW1-46-4	250	1	1	1	0	0	1	1	1	1	1	1	0
		PW1-46-5	260	0	0	0	0	0	0	0	0	0	0	0	1
		PW1-46-6	350	1	0	0	0	0	0	0	0	0	0	0	1
		PW1-46-7	360	1	0	0	0	0	1	1	1	1	1	0	0
		PW1-46-8	370	0	0	0	0	0	0	0	0	0	0	1	0
		PW1-46-9	380	1	0	0	0	0	1	1	1	1	1	0	0
		PW1-46-10	400	1	0	1	0	0	1	1	1	1	1	0	0
		PW1-46-11	450	1	0	0	0	0	1	1	1	0	1	0	0
SCESSR0731	10	SCESSR0731-1	100	1	1	1	0	1	1	1	1	1	1	1	0
		SCESSR0731-2	110	1	0	0	1	1	1	0	0	0	1	0	0
		SCESSR0731-3	150	0	0	0	0	1	1	1	0	0	1	0	0
		SCESSR0731-4	167	1	1	1	0	1	1	1	1	1	1	0	0
		SCESSR0731-5	180	1	1	0	0	1	1	0	0	0	0	0	0
		SCESSR0731-6	250	1	1	0	1	1	0	0	1	1	0	0	0
		SCESSR0731-7	260	0	0	0	0	0	0	0	0	0	0	0	1
		SCESSR0731-8	400	1	1	1	0	1	0	0	1	1	0	0	0
		SCESSR0731-9	410	0	1	0	0	1	0	0	0	0	0	0	0
		SCESSR0731-10	450	1	1	1	0	0	0	0	0	1	0	0	0
PW1-76	8	PW1-76-1	140	0	0	0	0	0	0	0	0	0	0	0	1
		PW1-76-2	200	0	0	0	0	0	0	0	0	0	0	1	0
		PW1-76-3	220	0	0	0	1	0	1	1	1	1	1	0	1
		PW1-76-4	239	1	1	1	1	1	1	1	1	1	1	0	1
		PW1-76-5	280	1	1	1	0	1	1	1	1	1	1	0	1
		PW1-76-6	450	0	0	0	1	0	1	0	1	1	1	0	0
		PW1-76-7	470	0	0	0	1	0	1	1	1	1	1	0	0
		PW1-76-8	500	0	0	0	1	0	1	1	1	1	1	0	0
PW1-11	8	PW1-11-1	240	0	0	0	0	0	0	0	0	0	0	1	0
		PW1-11-2	250	1	1	1	1	1	1	1	1	1	1	0	0
		PW1-11-3	260	0	0	0	0	0	0	0	0	0	0	0	1
		PW1-11-4	268	1	1	1	1	1	1	1	1	1	1	1	0
		PW1-11-5	320	1	1	1	1	1	1	1	1	1	1	0	1
		PW1-11-6	350	0	0	0	0	0	0	0	0	0	0	0	1
		PW1-11-7	400	1	1	0	0	1	1	1	1	1	1	0	0
		PW1-11-8	450	1	1	0	0	1	1	1	1	1	1	0	0
PW1-87	9	PW1-87-1	250	0	1	0	0	0	0	0	0	0	0	0	0
		PW1-87-2	260	1	0	1	1	1	1	1	1	1	0	0	0
		PW1-87-3	270	0	0	1	1	1	1	1	1	1	1	1	1
		PW1-87-4	275	1	0	0	1	1	1	1	1	1	1	0	0
		PW1-87-5	280	1	0	0	1	1	1	1	1	1	1	0	0
		PW1-87-6	290	0	0	0	0	0	0	0	0	1	0	0
		PW1-87-7	300	1	0	1	1	1	1	1	1	0	1	0	1
		PW1-87-8	420	1	1	1	1	1	1	1	1	1	1	0	1
		PW1-87-9	500	0	0	0	0	1	1	1	0	1	1	0	1
PW3-20	12	PW3-20-1	150	0	1	0	0	0	0	0	0	0	0	0	1
		PW3-20-2	170	0	0	1	0	0	0	0	0	0	0	0	0
		PW3-20-3	200	0	0	0	0	0	0	0	0	0	0	0	1
		PW3-20-4	210	0	0	0	1	1	0	0	1	1	1	0	0
		PW3-20-5	220	1	1	1	0	0	1	1	1	0	0	0	0
		PW3-20-6	230	0	0	0	1	0	0	0	0	0	0	0	0
		PW3-20-7	240	0	1	0	1	0	1	0	0	0	1	0	0
		PW3-20-8	250	0	0	0	1	0	0	0	0	0	0	0	1
		PW3-20-9	283	0	1	1	1	1	1	0	1	1	0	1	1
		PW3-20-10	370	0	0	0	0	1	1	0	0	1	1	0	0
		PW3-20-11	400	0	1	0	1	0	1	1	1	1	1	0	0
		PW3-20-12	500	1	1	1	1	1	1	1	1	1	1	1	0
SCESSR0707	15	SCESSR0707-1	175	1	1	0	0	1	0	0	1	1	1	1	0
		SCESSR0707-2	180	0	0	0	0	1	1	0	0	0	0	1	0
		SCESSR0707-3	200	0	0	0	0	0	0	0	0	0	0	0	1
		SCESSR0707-4	220	1	0	0	0	0	0	0	0	0	0	0	0
		SCESSR0707-5	230	1	0	0	0	0	1	0	0	0	0	0	0
		SCESSR0707-6	250	1	0	0	0	0	0	0	0	0	0	0	0
		SCESSR0707-7	255	0	0	0	0	1	0	0	0	0	1	0	0
		SCESSR0707-8	260	0	0	0	0	0	1	0	0	0	1	0	0
		SCESSR0707-9	270	1	1	1	0	1	0	1	1	1	0	0	0
		SCESSR0707-10	280	0	0	0	1	0	0	0	0	1	0	0	0
		SCESSR0707-11	300	1	1	1	0	0	0	1	1	1	0	0	0
		SCESSR0707-12	310	1	1	1	0	1	0	1	0	1	0	0	0
		SCESSR0707-13	320	1	1	1	0	1	0	1	0	1	0	0	0
		SCESSR0707-14	400	1	1	0	0	0	0	0	1	1	1	0	0
		SCESSR0707-15	450	1	1	0	0	1	0	0	0	0	0	0	0
PW1-58	12	PW1-58-1	130	0	0	0	0	0	0	0	0	0	0	1	0
		PW1-58-2	140	0	0	0	0	0	0	0	0	0	0	0	1
		PW1-58-3	180	1	1	1	0	1	1	1	1	1	1	0	0
		PW1-58-4	220	0	0	0	0	1	1	1	1	1	1	0	0
		PW1-58-5	240	0	0	0	0	0	0	0	0	0	0	1	0
		PW1-58-6	250	1	0	0	0	0	1	0	0	0	0	0	0
		PW1-58-7	262	0	1	0	0	1	1	1	1	1	1	0	0
		PW1-58-8	270	1	1	0	0	0	1	1	1	1	1	0	0
		PW1-58-9	400	0	0	0	0	0	0	0	1	1	0	0	0
		PW1-58-10	420	0	0	0	0	0	0	0	0	1	0	0	0
		PW1-58-11	480	1	0	1	1	0	0	0	0	1	0	0	0
		PW1-58-12	500	1	1	1	0	0	1	0	1	1	0	0	0
PW1-21	16	PW1-21-1	200	1	1	0	1	1	1	1	1	1	1	0	0
		PW1-21-2	220	1	1	1	1	1	1	1	1	1	1	0	0
		PW1-21-3	235	0	0	0	0	0	0	0	0	0	0	1	0
		PW1-21-4	250	0	0	0	0	0	0	0	0	0	0	1	0
		PW1-21-5	262	0	0	1	1	1	1	1	1	0	1	0	0
		PW1-21-6	270	0	0	0	0	0	0	0	0	0	0	0	1
		PW1-21-7	280	0	0	0	1	1	1	0	1	0	1	0	0
		PW1-21-8	290	0	0	1	0	0	0	1	0	0	0	0	0
		PW1-21-9	310	0	0	0	0	0	0	0	0	0	0	1	0
		PW1-21-10	330	0	0	0	0	0	0	0	0	0	0	0	1
		PW1-21-11	340	0	0	0	0	0	0	0	0	0	0	1	0
		PW1-21-12	350	0	0	0	0	0	0	0	0	0	0	0	1
		PW1-21-13	400	0	0	0	0	1	0	1	0	0	1	0	0
		PW1-21-14	420	0	0	0	0	0	0	0	1	1	0	0	0
		PW1-21-15	450	0	1	1	1	1	0	1	0	0	0	0	0
		PW1-21-16	480	1	1	0	1	0	1	1	1	1	0	0	0
PW3-14	10	PW3-14-1	210	0	0	0	0	0	0	0	0	0	0	1	0
		PW3-14-2	220	1	0	1	1	1	0	1	0	0	1	0	0
		PW3-14-3	230	1	1	1	0	1	1	1	1	1	1	1	1
		PW3-14-4	300	1	0	1	1	1	1	1	1	1	0	0	0
		PW3-14-5	340	0	0	0	0	0	0	0	0	0	0	0	1
		PW3-14-6	360	0	0	0	0	0	0	0	0	0	1	1	0
		PW3-14-7	380	0	0	0	1	0	0	0	0	0	0	0	0
		PW3-14-8	400	1	0	0	1	0	0	0	0	0	0	0	0
		PW3-14-9	420	1	1	1	0	1	1	1	1	1	1	0	0
		PW3-14-10	450	1	1	1	0	1	1	1	1	1	1	0	0
SCESSR1631	8	SCESSR1631-1	100	0	0	0	0	0	0	0	0	0	0	1	0
		SCESSR1631-2	120	1	1	1	1	1	1	1	1	1	1	0	0
		SCESSR1631-3	133	1	1	1	0	1	1	1	1	1	1	0	0
		SCESSR1631-4	230	1	1	1	0	1	1	1	1	1	1	0	0
		SCESSR1631-5	235	1	1	1	0	1	1	1	1	1	1	0	0
		SCESSR1631-6	240	1	1	1	0	1	1	1	1	1	1	0	0
		SCESSR1631-7	363	0	0	1	0	0	0	0	0	0	0	1	0
		SCESSR1631-8	500	1	1	1	1	0	0	1	1	1	0	1	0
PW3-3	13	PW3-3-1	130	0	0	0	0	0	0	0	0	0	1	0	0
		PW3-3-2	140	0	0	0	0	0	0	0	0	0	0	0	1
		PW3-3-3	161	0	0	0	0	0	0	0	1	0	1	0	0
		PW3-3-4	180	0	0	0	0	0	0	0	0	0	0	0	1
		PW3-3-5	190	0	0	0	0	0	0	0	1	1	1	0	0
		PW3-3-6	200	1	0	0	0	0	0	0	1	1	0	0	0
		PW3-3-7	210	0	0	0	0	0	0	0	0	0	0	0	1
		PW3-3-8	230	0	0	0	0	0	0	0	0	0	0	1	0
		PW3-3-9	240	0	0	0	0	0	1	1	1	1	1	0	1
		PW3-3-10	350	0	0	0	0	0	0	0	1	1	0	0	1
		PW3-3-11	400	0	0	0	0	0	1	1	1	1	1	0	0
		PW3-3-12	450	1	0	0	0	1	0	1	1	1	0	0	0
		PW3-3-13	500	1	1	1	1	1	1	1	1	1	1	0	0
PW1-64	12	PW1-64-1	200	0	0	0	0	0	0	0	1	0	0	0	0
		PW1-64-2	230	0	0	0	1	0	0	0	0	1	0	0	0
		PW1-64-3	250	1	1	1	1	1	1	1	1	1	1	1	1
		PW1-64-4	260	1	1	1	1	1	1	1	1	1	1	0	0
		PW1-64-5	270	1	1	0	1	1	1	1	1	1	1	0	0
		PW1-64-6	298	1	1	0	0	1	1	1	1	0	0	0	0
		PW1-64-7	310	0	0	0	0	0	0	0	0	1	1	0	0
		PW1-64-8	320	1	1	1	1	1	1	1	1	1	1	0	1
		PW1-64-9	350	1	0	0	1	1	1	1	0	1	0	0	0
		PW1-64-10	380	1	0	1	1	1	1	1	0	0	0	0	0
		PW1-64-11	450	0	0	0	1	0	0	1	1	0	0	0	0
		PW1-64-12	500	1	1	0	1	1	1	1	1	0	1	0	0
PW3-13	21	PW3-13-1	100	1	0	1	0	0	0	0	1	0	1	0	0
		PW3-13-2	120	0	0	0	1	0	0	0	0	0	0	0	0
		PW3-13-3	140	0	0	0	0	0	0	0	1	0	0	0	0
		PW3-13-4	180	1	0	0	0	0	0	0	0	1	0	1	1
		PW3-13-5	200	0	0	0	0	0	0	0	0	0	0	0	1
		PW3-13-6	210	0	0	0	0	0	0	0	0	0	0	0	1
		PW3-13-7	230	1	0	0	0	0	0	1	0	0	0	0	0
		PW3-13-8	240	0	0	0	0	0	0	0	0	0	0	1	0
		PW3-13-9	250	0	0	0	0	0	0	0	0	0	0	1	1
		PW3-13-10	260	0	1	0	1	0	0	1	0	1	0	0	0
		PW3-13-11	270	0	0	0	0	0	0	0	0	0	0	1	1
		PW3-13-12	280	1	1	1	1	1	1	1	1	1	1	0	0
		PW3-13-13	290	1	0	0	1	0	0	0	1	0	0	0	0
		PW3-13-14	295	1	1	0	1	1	1	1	0	1	1	0	0
		PW3-13-15	320	0	0	1	1	0	0	1	1	0	0	0	0
		PW3-13-16	340	1	0	1	1	0	0	0	1	0	0	0	0
		PW3-13-17	360	1	1	1	1	1	1	1	1	1	1	0	0
		PW3-13-18	380	0	0	0	1	0	0	1	0	1	1	0	0
		PW3-13-19	400	1	1	1	1	1	1	1	1	1	1	0	0
		PW3-13-20	480	0	1	0	1	1	1	1	1	1	1	1	0
		PW3-13-21	500	0	1	0	1	0	0	1	1	1	0	0	0
PW1-43	13	PW1-43-1	132	1	1	0	0	0	0	1	0	1	0	0	0
		PW1-43-2	140	0	0	0	0	0	0	0	0	0	0	1	0
		PW1-43-3	150	1	0	1	0	0	1	1	1	1	1	0	0
		PW1-43-4	160	0	0	0	0	0	0	0	0	0	0	1	0
		PW1-43-5	180	1	1	1	0	1	1	1	1	1	1	1	0
		PW1-43-6	220	0	0	0	0	0	0	0	0	0	0	1	0
		PW1-43-7	240	0	0	0	1	0	0	0	0	0	0	0	0
		PW1-43-8	250	1	0	1	1	1	1	1	1	1	0	0	1
		PW1-43-9	260	1	1	1	0	1	1	1	1	1	1	1	0
		PW1-43-10	270	0	0	0	1	0	0	0	0	0	0	0	0
		PW1-43-11	300	1	1	1	1	1	1	1	1	1	1	1	0
		PW1-43-12	320	1	1	0	0	1	1	0	0	0	0	0	0
		PW1-43-13	480	0	0	0	1	0	1	1	0	0	0	0	0
PW2-30	10	PW2-30-1	168	0	1	0	0	1	1	1	1	1	1	1	0
		PW2-30-2	185	1	1	0	0	1	1	1	1	1	1	0	1
		PW2-30-3	200	0	0	0	0	0	0	0	0	0	0	1	0
		PW2-30-4	205	0	1	0	0	0	0	0	0	1	1	0	0
		PW2-30-5	210	1	0	0	0	1	1	1	1	0	1	0	0
		PW2-30-6	230	0	0	0	0	0	0	1	0	1	0	0	0
		PW2-30-7	250	1	1	0	0	1	1	1	1	1	1	0	0
		PW2-30-8	260	1	1	0	0	0	0	0	0	1	1	0	0
		PW2-30-9	375	0	0	0	0	0	0	1	0	1	0	0	0
		PW2-30-10	400	0	0	0	0	0	0	1	0	0	0	0	0
PW1-66	10	PW1-66-1	130	1	0	0	0	0	1	1	1	1	1	0	0
		PW1-66-2	200	0	1	1	0	1	0	0	0	1	1	0	0
		PW1-66-3	215	1	0	0	1	0	0	0	0	0	0	0	0
		PW1-66-4	250	0	0	0	0	0	0	1	0	0	0	0	0
		PW1-66-5	275	1	1	1	1	1	1	1	1	1	1	1	1
		PW1-66-6	292	0	1	1	1	1	1	1	1	1	0	1	1
		PW1-66-7	310	1	0	0	0	0	0	0	0	0	0	1	0
		PW1-66-8	450	0	1	0	1	1	1	1	1	1	1	0	0
		PW1-66-9	475	0	0	0	1	0	0	1	1	1	0	0	1
		PW1-66-10	500	0	1	1	1	1	1	1	1	1	1	0	0
SCESSR0968	8	SCESSR0968-1	184	1	1	1	0	1	1	1	1	1	1	1	0
		SCESSR0968-2	190	0	0	0	1	0	0	0	0	0	0	0	1
		SCESSR0968-3	200	0	1	0	1	0	1	1	1	0	0	0	0
		SCESSR0968-4	205	1	1	0	0	1	1	1	1	1	1	1	0
		SCESSR0968-5	220	1	1	1	1	1	1	1	1	1	1	1	0
		SCESSR0968-6	300	0	0	0	0	1	1	1	0	1	1	0	0
		SCESSR0968-7	395	1	1	0	0	1	1	1	1	1	1	1	0
		SCESSR0968-8	500	1	1	0	0	1	1	1	1	1	1	1	0
SCESSR0061	7	SCESSR0061-1	175	1	1	1	1	0	1	1	1	1	1	1	0
		SCESSR0061-2	190	1	0	1	1	1	1	1	1	1	1	0	1
		SCESSR0061-3	195	1	0	0	0	1	0	1	0	0	1	0	0
		SCESSR0061-4	225	1	1	1	0	1	1	1	1	1	1	0	0
		SCESSR0061-5	230	1	1	1	1	1	1	1	1	1	1	1	0
		SCESSR0061-6	245	1	1	1	0	1	1	1	1	0	1	0	0
		SCESSR0061-7	255	1	1	1	0	1	1	1	1	1	0	0	0
PW2-33	11	PW2-33-1	219	1	0	0	1	0	1	1	1	1	0	0	0
		PW2-33-2	230	1	1	1	1	1	1	1	1	1	1	1	1
		PW2-33-3	240	1	1	1	0	1	1	1	1	0	1	0	1
		PW2-33-4	300	1	1	1	1	1	1	1	1	0	0	1	1
		PW2-33-5	330	1	0	0	0	0	0	0	0	0	0	0	1
		PW2-33-6	360	0	0	0	0	0	0	0	0	0	0	1	0
		PW2-33-7	400	1	0	0	1	0	1	1	1	1	1	1	0
		PW2-33-8	420	1	0	0	0	0	1	1	0	1	0	0	0
		PW2-33-9	450	1	0	0	0	0	1	1	1	1	1	0	0
		PW2-33-10	470	0	0	0	1	0	0	0	0	0	0	0	0
		PW2-33-11	480	0	0	0	0	0	0	0	1	0	1	0	0
PW3-19	10	PW3-19-1	180	0	0	0	0	0	0	0	0	0	0	1	0
		PW3-19-2	240	0	0	0	1	0	0	0	0	1	0	1	1
		PW3-19-3	250	1	1	1	1	1	1	1	1	1	1	0	0
		PW3-19-4	255	1	1	1	1	1	1	1	1	1	1	1	1
		PW3-19-5	275	0	0	0	0	0	0	0	0	0	0	1	0
		PW3-19-6	286	1	1	0	1	0	0	1	0	1	0	1	0
		PW3-19-7	400	0	0	0	0	0	0	0	0	0	0	0	1
		PW3-19-8	410	0	1	1	0	1	1	1	1	1	1	0	0
		PW3-19-9	415	0	1	1	0	1	1	1	1	1	1	0	0
		PW3-19-10	500	1	1	1	1	1	1	1	1	1	1	0	0
PW1-32	9	PW1-32-1	190	1	1	1	1	1	1	1	1	1	1	1	1
		PW1-32-2	242	1	1	1	1	0	1	1	1	1	1	1	1
		PW1-32-3	280	0	0	0	0	0	0	0	0	1	0	1	0
		PW1-32-4	300	1	0	0	1	0	0	1	0	1	1	0	1
		PW1-32-5	320	0	0	0	0	1	0	0	0	0	0	0	0
		PW1-32-6	325	0	0	0	0	1	0	0	0	0	0	0	0
		PW1-32-7	380	1	0	0	0	0	1	1	1	1	1	0	0
		PW1-32-8	385	1	0	0	0	0	1	1	1	1	1	0	0
		PW1-32-9	500	1	0	0	1	0	1	1	1	1	1	0	0
PW3-25	13	PW3-25-1	100	1	0	0	0	0	0	0	1	0	0	0	0
		PW3-25-2	115	1	0	1	1	0	0	0	0	1	0	1	0
		PW3-25-3	120	0	0	0	0	1	1	0	1	0	0	0	1
		PW3-25-4	150	0	0	0	1	0	0	0	0	0	0	1	0
		PW3-25-5	160	1	0	0	0	1	1	0	0	0	0	0	0
		PW3-25-6	170	0	0	1	0	0	0	0	0	1	0	0	0
		PW3-25-7	175	1	0	0	0	0	0	0	0	1	0	1	0
		PW3-25-8	225	0	0	0	0	0	0	0	0	0	0	0	1
		PW3-25-9	245	1	1	1	1	1	1	1	1	1	1	1	1
		PW3-25-10	250	0	0	1	0	0	1	1	0	0	0	0	0
		PW3-25-11	257	0	1	1	0	0	1	1	1	1	1	1	1
		PW3-25-12	280	1	1	0	0	1	1	0	0	0	0	0	1
		PW3-25-13	290	0	0	1	0	0	0	0	0	0	0	0	0
PW2-25	11	PW2-25-1	120	0	0	0	0	0	0	1	0	0	0	0	0
		PW2-25-2	183	0	0	0	0	0	0	1	1	1	0	0	0
		PW2-25-3	190	0	0	0	0	0	0	0	0	0	0	1	0
		PW2-25-4	195	0	0	0	0	0	0	0	0	0	0	0	1
		PW2-25-5	200	1	1	1	1	1	1	1	1	1	1	1	1
		PW2-25-6	210	1	1	0	1	1	1	1	1	1	1	1	1
		PW2-25-7	240	1	1	1	1	1	1	1	1	1	1	1	1
		PW2-25-8	280	1	1	0	0	1	1	1	1	1	1	0	1
		PW2-25-9	350	1	1	0	0	1	1	1	1	1	1	1	0
		PW2-25-10	400	0	0	0	0	0	0	1	0	0	0	0	0
		PW2-25-11	500	0	0	0	0	0	0	1	0	0	0	1	0
PW1-3	13	PW1-3-1	120	1	1	0	0	0	0	1	0	1	0	0	0
		PW1-3-2	140	0	0	0	0	0	0	0	0	0	0	1	0
		PW1-3-3	150	1	0	1	0	0	1	1	1	1	1	0	0
		PW1-3-4	160	0	0	0	0	0	0	0	0	0	0	1	0
		PW1-3-5	206	1	1	1	0	1	1	1	1	1	1	1	0
		PW1-3-6	220	0	0	0	0	0	0	0	0	0	0	1	0
		PW1-3-7	240	0	0	0	1	0	0	0	0	0	0	0	0
		PW1-3-8	250	1	0	1	1	1	1	1	1	1	0	0	1
		PW1-3-9	260	1	1	1	0	1	1	1	1	1	1	1	0
		PW1-3-10	270	0	0	0	1	0	0	0	0	0	0	0	0
		PW1-3-11	300	1	1	1	1	1	1	1	1	1	1	1	0
		PW1-3-12	320	1	1	0	0	1	1	0	0	0	0	0	0
		PW1-3-13	480	0	0	0	1	0	1	1	0	0	0	0	0
PW1-10	9	PW1-10-1	100	1	1	0	1	0	0	0	0	1	1	0	1
		PW1-10-2	200	1	1	1	1	1	0	0	1	1	1	1	0
		PW1-10-3	220	0	0	0	0	0	0	0	0	0	0	1	0
		PW1-10-4	230	1	1	1	1	0	0	1	1	1	1	0	1
		PW1-10-5	240	1	0	1	0	0	0	0	1	1	0	0	0
		PW1-10-6	245	1	0	1	0	0	0	0	1	1	0	0	1
		PW1-10-7	250	1	0	0	0	0	0	0	1	1	0	0	0
		PW1-10-8	260	1	0	0	0	0	0	0	1	1	0	0	0
PW3-21	14	PW3-21-1	180	0	0	0	0	0	0	0	0	0	0	0	1
		PW3-21-2	220	0	0	0	1	0	0	0	0	0	0	0	0
		PW3-21-3	231	0	1	0	0	0	0	0	1	1	1	0	0
		PW3-21-4	240	0	0	0	1	0	0	0	0	0	0	0	0
		PW3-21-5	280	0	0	0	1	0	0	0	0	0	0	0	0
		PW3-21-6	300	1	1	1	0	1	1	1	1	1	1	0	0
		PW3-21-7	320	1	1	1	0	1	1	1	1	1	1	0	0
		PW3-21-8	360	1	1	0	0	1	0	1	0	0	0	0	0
		PW3-21-9	380	0	0	0	0	1	0	0	1	0	0	0	0
		PW3-21-10	400	0	0	0	0	0	0	0	0	0	0	1	0
		PW3-21-11	420	0	0	0	0	0	0	0	0	0	0	0	1
		PW3-21-12	440	0	0	0	1	0	0	0	0	0	0	0	0
		PW3-21-13	460	1	1	0	0	1	1	1	1	1	1	0	0
		PW3-21-14	480	0	0	0	1	0	0	0	0	0	0	0	0
SCESSR0688	12	SCESSR0688-1	160	0	1	0	0	0	0	0	0	0	0	0	1
		SCESSR0688-2	170	1	1	1	1	1	1	1	1	1	1	1	0
		SCESSR0688-3	180	0	0	0	0	1	0	1	0	0	1	0	0
		SCESSR0688-4	211	0	0	0	1	0	0	0	1	1	0	0	0
		SCESSR0688-5	240	0	0	0	0	0	1	0	0	0	0	0	0
		SCESSR0688-6	250	0	0	0	0	0	1	0	0	0	0	0	0
		SCESSR0688-7	260	1	1	0	1	1	1	1	1	1	1	0	0
		SCESSR0688-8	270	1	1	1	1	0	1	1	1	1	1	0	0
		SCESSR0688-9	325	1	1	0	1	1	1	1	1	0	0	1	0
		SCESSR0688-10	395	1	1	0	0	1	1	1	1	1	1	0	0
		SCESSR0688-11	425	1	1	1	1	0	0	1	1	1	0	0	0
		SCESSR0688-12	485	0	0	0	0	0	1	0	0	0	0	0	1
p-umc1605	6	p-umc1605-1	100	1	1	1	1	1	1	1	1	1	1	0	0
		p-umc1605-2	110	1	0	0	0	0	0	0	0	0	1	0	1
		p-umc1605-3	155	0	0	0	0	0	0	0	0	0	0	1	1
		p-umc1605-4	180	0	0	0	0	0	0	0	0	0	1	0	0
		p-umc1605-5	190	0	1	1	0	0	1	1	0	0	0	0	0
		p-umc1605-6	495	0	0	1	0	0	0	1	1	1	0	0	0
PW2-12	12	PW2-12-1	200	0	0	0	0	0	0	0	0	0	0	1	0
		PW2-12-2	219	1	1	1	1	1	1	1	1	1	1	1	1
		PW2-12-3	230	1	1	0	0	1	1	0	1	1	1	0	1
		PW2-12-4	240	1	1	0	0	1	1	0	1	1	1	0	1
		PW2-12-5	270	1	1	1	1	1	1	1	1	0	1	1	1
		PW2-12-6	280	0	0	0	0	0	1	0	0	1	0	0	0
		PW2-12-7	300	1	1	0	0	0	1	0	1	0	1	0	0
		PW2-12-8	310	0	0	0	0	0	0	0	0	0	1	0	0
		PW2-12-9	360	0	0	0	0	0	0	0	0	0	0	1	0
		PW2-12-10	400	1	1	1	1	1	1	1	1	1	1	1	1
		PW2-12-11	410	0	0	0	1	0	0	0	0	0	0	0	0
		PW2-12-12	420	0	0	0	1	0	0	0	0	0	0	0	1
PW2-24	10	PW2-24-1	200	1	1	1	1	1	1	1	1	1	1	0	1
		PW2-24-2	210	1	1	0	1	1	1	0	0	1	0	1	1
		PW2-24-3	230	1	1	0	0	0	0	1	1	1	0	0	0
		PW2-24-4	250	1	1	1	1	1	1	1	1	1	1	0	0
		PW2-24-5	260	0	1	1	1	1	1	0	0	1	1	0	0
		PW2-24-6	280	0	0	0	0	0	0	0	0	0	1	0	0
		PW2-24-7	300	1	0	1	1	0	1	1	1	1	1	0	0
		PW2-24-8	320	1	1	1	1	0	1	0	1	1	1	0	0
		PW2-24-9	400	0	0	1	0	0	1	0	0	0	1	0	0
		PW2-24-10	420	0	0	1	0	0	1	0	0	0	1	0	0
PW2-9	8	PW2-9-1	120	0	0	0	0	0	0	0	0	0	0	0	1
		PW2-9-2	165	1	1	1	1	1	1	1	1	1	1	1	0
		PW2-9-3	177	1	1	1	1	1	1	1	1	1	0	1	0
		PW2-9-4	200	1	1	1	1	1	1	1	1	1	1	1	0
		PW2-9-5	325	1	1	1	1	1	1	1	1	1	1	0	0
		PW2-9-6	345	1	1	1	1	1	1	1	1	1	1	0	0
		PW2-9-7	375	1	1	1	1	1	1	1	1	1	1	0	0
		PW2-9-8	400	0	0	0	1	0	0	0	0	0	0	0	0
SCESSR2371	15	SCESSR2371-1	108	1	1	1	1	1	1	1	1	1	1	0	0
		SCESSR2371-2	120	0	0	0	0	0	0	0	0	0	0	1	0
		SCESSR2371-3	125	0	0	0	0	0	0	0	0	0	0	0	1
		SCESSR2371-4	130	1	1	1	1	1	1	1	1	1	1	0	0
		SCESSR2371-5	150	0	0	1	1	0	1	1	0	0	0	0	0
		SCESSR2371-6	155	1	1	0	0	1	0	0	1	1	1	0	0
		SCESSR2371-7	160	0	0	0	0	0	0	0	0	0	0	1	0
		SCESSR2371-8	175	0	0	0	1	0	0	0	1	1	1	0	0
		SCESSR2371-9	180	0	0	0	0	0	0	0	1	1	1	0	0
		SCESSR2371-10	210	0	0	0	1	0	0	0	1	1	0	0	0
		SCESSR2371-11	270	0	0	1	0	0	0	0	0	0	0	0	0
		SCESSR2371-12	375	1	1	1	0	1	1	1	1	1	1	0	1
		SCESSR2371-13	470	0	0	1	0	0	0	1	0	0	0	0	0
		SCESSR2371-14	475	0	0	0	0	1	1	0	1	1	0	0	0
		SCESSR2371-15	495	0	0	0	1	0	0	1	1	1	0	0	1
SCESSR0805	12	SCESSR0805-1	140	0	0	0	1	0	0	1	0	0	0	0	1
		SCESSR0805-2	157	1	1	1	1	1	1	1	1	1	1	1	1
		SCESSR0805-3	170	1	1	0	0	1	1	1	0	0	1	0	0
		SCESSR0805-4	180	1	0	0	0	1	1	1	1	1	0	0	0
		SCESSR0805-5	185	0	0	0	0	0	0	0	0	0	1	0	0
		SCESSR0805-6	230	1	0	0	1	1	1	1	1	1	1	0	0
		SCESSR0805-7	235	1	0	0	1	1	1	1	1	1	1	0	0
		SCESSR0805-8	240	1	1	0	1	1	1	1	0	1	1	0	0
		SCESSR0805-9	255	0	0	0	1	0	0	0	1	0	0	0	0
		SCESSR0805-10	270	0	0	0	0	1	1	1	0	0	0	0	0
		SCESSR0805-11	375	1	0	0	0	1	1	1	1	1	0	0	0
		SCESSR0805-12	425	0	0	0	0	0	0	0	0	0	0	1	1
SCESSR1023	9	SCESSR1023-1	100	0	0	0	0	0	0	0	0	0	0	0	1
		SCESSR1023-2	105	1	1	1	1	1	1	1	1	1	1	1	0
		SCESSR1023-3	119	1	1	1	1	1	1	1	1	1	1	0	0
		SCESSR1023-4	135	1	1	1	0	0	0	0	0	0	0	1	1
		SCESSR1023-5	145	0	1	0	1	1	1	1	1	1	1	0	1
		SCESSR1023-6	165	1	1	0	1	1	1	0	0	0	0	1	0
		SCESSR1023-7	170	1	1	1	1	1	1	1	1	1	1	0	1
		SCESSR1023-8	175	1	1	1	1	0	1	1	1	1	1	0	1
		SCESSR1023-9	200	1	0	0	0	0	0	0	0	0	1	0	0
p-umc2247	9	p-umc2247-1	115	0	1	0	0	0	0	0	0	0	0	0	0
		p-umc2247-2	135	0	1	0	0	0	0	0	0	0	0	0	0
		p-umc2247-3	165	1	1	1	1	1	1	1	1	1	1	1	1
		p-umc2247-4	170	1	1	1	1	1	1	1	1	1	1	1	1
		p-umc2247-5	185	1	0	1	0	0	1	1	0	1	0	0	0
		p-umc2247-6	225	0	0	1	1	1	1	1	1	1	1	1	1
		p-umc2247-7	230	1	0	0	0	0	0	0	0	0	0	0	0
		p-umc2247-8	250	1	0	1	1	1	1	1	1	1	1	1	1
		p-umc2247-9	270	1	1	1	1	1	1	1	1	1	1	1	1
SCESSR1860	16	SCESSR1860-1	200	1	1	0	1	1	1	1	1	1	1	0	0
		SCESSR1860-2	220	1	1	1	1	1	1	1	1	1	1	0	0
		SCESSR1860-3	235	0	0	0	0	0	0	0	0	0	0	1	0
		SCESSR1860-4	250	0	0	0	0	0	0	0	0	0	0	1	0
		SCESSR1860-5	260	0	0	1	1	1	1	1	1	0	1	0	0
		SCESSR1860-6	270	0	0	0	0	0	0	0	0	0	0	0	1
		SCESSR1860-7	280	0	0	0	1	1	1	0	1	0	1	0	0
		SCESSR1860-8	290	0	0	1	0	0	0	1	0	0	0	0	0
		SCESSR1860-9	310	0	0	0	0	0	0	0	0	0	0	1	0
		SCESSR1860-10	330	0	0	0	0	0	0	0	0	0	0	0	1
		SCESSR1860-11	340	0	0	0	0	0	0	0	0	0	0	1	0
		SCESSR1860-12	350	0	0	0	0	0	0	0	0	0	0	0	1
		SCESSR1860-13	400	0	0	0	0	1	0	1	0	0	1	0	0
		SCESSR1860-14	420	0	0	0	0	0	0	0	1	1	0	0	0
		SCESSR1860-15	450	0	1	1	1	1	0	1	0	0	0	0	0
		SCESSR1860-16	480	1	1	0	1	0	1	1	1	1	0	0	0
PW3-24	12	PW3-24-1	100	1	0	0	0	0	0	0	0	0	1	0	0
		PW3-24-2	150	0	0	0	0	0	0	0	0	0	0	0	1
		PW3-24-3	160	0	0	0	0	0	0	0	0		0	0	1
		PW3-24-4	190	1	0	0	1	0	0	0	0	0	1	1	0
		PW3-24-5	195	0	0	0	0	0	0	0	0	0	0		1
		PW3-24-6	260	1	1	1	1	1	1	1	1	1	1	1	1
		PW3-24-7	265	0	0	0	0	0	0	0	0	0	1	1	0
		PW3-24-8	270	0	0	1	1	0	0	1	1	0	0	0	0
		PW3-24-9	278	1	1	1	1	1	1	1	0	1	1	1	1
		PW3-24-10	320	1	1	1	1	1	1	0	0	1	0	1	0
		PW3-24-11	400	1	1	1	1	1	1	1	1	1	1	1	0
		PW3-24-12	500	1	1	1	1	1	1	1	1	1	1	0	0
PW3-22	7	PW3-22-1	250	1	0	0	0	1	1	1	1	1	1	0	0
		PW3-22-2	280	1	1	0	0	0	0	0	1	1	0	0	0
		PW3-22-3	300	1	0	0	0	1	1	1	1	1	1	0	0
		PW3-22-4	320	1	0	0	1	0	0	0	0	0	0	0	0
		PW3-22-5	340	0	0	0	0	0	0	0	0	0	0	1	0
		PW3-22-6	360	0	0	0	0	1	1	1	0	0	1	0	1
		PW3-22-7	400	1	1	0	1	1	1	1	1	1	1	0	1
PW3-27	15	PW3-27-1	150	0	0	0	0	0	0	0	0	0	0	0	1
		PW3-27-2	170	0	0	0	0	0	0	0	0	0	0	0	1
		PW3-27-3	190	0	0	0	0	0	0	0	0	0	0	1	1
		PW3-27-4	230	0	0	0	0	0	0	0	0	0	0	1	0
		PW3-27-5	240	0	0	1	1	1	1	1	1	1	1	0	0
		PW3-27-6	250	0	0	0	0	0	0	0	0	0	0	1	1
		PW3-27-7	264	1	1	1	1	1	1	1	1	1	1	0	0
		PW3-27-8	270	1	1	1	0	0	1	1	0	0	1	0	0
		PW3-27-9	280	1	1	0	0	0	0	0	0	0	1	0	0
		PW3-27-10	290	1	1	0	0	0	0	0	0	0	1	0	1
		PW3-27-11	295	0	0	0	0	0	0	0	0	0	0	0	1
		PW3-27-12	300	1	1	0	0	1	0	1	1	1	1	0	0
		PW3-27-13	350	0	0	0	0	1	0	1	1	1	0	0	0
		PW3-27-14	450	1	1	1	1	1	1	1	1	1	1	0	0
		PW3-27-15	480	1	1	1	1	1	1	1	1	1	1	0	0
PW1-84	13	PW1-84-1	120	1	1	1	0	1	1	1	1	1	1	0	0
		PW1-84-2	130	1	1	0	1	1	1	1	1	1	1	0	0
		PW1-84-3	160	0	1	1	0	1	1	1	0	1	0	0	0
		PW1-84-4	170	0	0	0	0	0	0	0	0	0	1	0	0
		PW1-84-5	180	1	1	1	1	1	1	1	0	1	0	0	0
		PW1-84-6	190	0	0	0	1	0	0	0	0	0	1	0	0
		PW1-84-7	200	0	0	0	0	0	0	0	0	0	0	1	0
		PW1-84-8	210	1	0	1	0	1	0	1	1	1	1	0	0
		PW1-84-9	220	0	0	0	0	0	0	0	0	0	0	0	1
		PW1-84-10	230	0	0	1	0	1	1	1	0	1	1	0	0
		PW1-84-11	350	0	0	0	0	0	0	0	0	0	0	1	0
		PW1-84-12	380	1	1	1	0	0	0	1	1	1	0	0	0
		PW1-84-13	400	0	0	1	0	0	0	0	1	1	0	0	0
PW3-18	11	PW3-18-1	180	0	0	0	1	0	0	0	1	1	0	0	0
		PW3-18-2	250	1	1	1	1	1	1	1	1	1	1	1	1
		PW3-18-3	260	1	1	1	0	1	1	1	1	1	1	0	0
		PW3-18-4	287	1	1	1	1	1	1	1	1	1	0	0	0
		PW3-18-5	320	0	1	1	1	0	0	0	1	1	1	0	0
		PW3-18-6	400	1	1	1	1	1	1	1	1	1	1	0	1
		PW3-18-7	420	1	1	1	1	1	1	1	1	1	1	0	0
		PW3-18-8	440	1	0	1	0	1	0	0	1	1	1	0	0
		PW3-18-9	450	1	1	1	1	1	1	0	0	0	0	0	1
		PW3-18-10	460	0	1	1	0	0	1	1	0	1	0	0	0
		PW3-18-11	480	1	1	1	0	0	0	1	1	0	0	0	0
PW1-57	15	PW1-57-1	150	0	0	0	0	0	0	0	0	0	0	0	1
		PW1-57-2	170	0	0	0	0	0	0	0	0	0	0	0	1
		PW1-57-3	190	0	0	0	0	0	0	0	0	0	0	1	1
		PW1-57-4	230	0	0	0	0	0	0	0	0	0	0	1	0
		PW1-57-5	240	0	0	1	1	1	1	1	1	1	1	0	0
		PW1-57-6	250	0	0	0	0	0	0	0	0	0	0	1	1
		PW1-57-7	260	1	1	1	1	1	1	1	1	1	1	0	0
		PW1-57-8	271	1	1	1	0	0	1	1	0	0	1	0	0
		PW1-57-9	280	1	1	0	0	0	0	0	0	0	1	0	0
		PW1-57-10	290	1	1	0	0	0	0	0	0	0	1	0	1
		PW1-57-11	295	0	0	0	0	0	0	0	0	0	0	0	1
		PW1-57-12	300	1	1	0	0	1	0	1	1	1	1	0	0
		PW1-57-13	350	0	0	0	0	1	0	1	1	1	0	0	0
		PW1-57-14	450	1	1	1	1	1	1	1	1	1	1	0	0
		PW1-57-15	480	1	1	1	1	1	1	1	1	1	1	0	0
PW2-4	12	PW2-4-1	213	0	0	0	0	0	0	0	0	0	0	0	1
		PW2-4-2	220	0	0	0	0	0	0	0	0	0	0	1	1
		PW2-4-3	240	1	1	1	1	1	1	1	1	1	1	0	0
		PW2-4-4	250	0	0	1	1	0	0	0	1	0	0	0	0
		PW2-4-5	350	1	1	1	0	1	1	1	1	1	1	0	0
		PW2-4-6	370	0	0	1	0	0	0	0	1	1	1	0	0
		PW2-4-7	400	0	0	0	1	0	0	0	0	0	0	0	0
		PW2-4-8	420	0	1	1	0	1	0	0	1	0	1	0	0
		PW2-4-9	440	0	0	1	0	1	0	0	1	0	1	0	0
		PW2-4-10	460	0	0	0	1	1	0	0	0	0	1	0	0
		PW2-4-11	480	0	0	1	0	1	1	0	1	1	1	0	0
		PW2-4-12	500	0	1	1	0	1	1	0	1	1	1	0	0
PW3-30	15	PW3-30-1	200	0	0	0	0	0	0	0	0	0	0	1	0
		PW3-30-2	213	1	1	1	0	1	1	1	1	1	1	0	0
		PW3-30-3	220	0	0	0	0	0	0	0	0	0	0	0	1
		PW3-30-4	230	1	1	1	1	1	1	1	1	1	1	0	0
		PW3-30-5	250	1	0	1	1	1	0	1	1	1	1	0	0
		PW3-30-6	260	0	1	0	0	0	1	0	0	0	0	1	0
		PW3-30-7	280	0	0	0	0	0	0	0	0	0	0	0	1
		PW3-30-8	290	0	0	0	0	0	0	0	0	0	0	1	0
		PW3-30-9	300	1	0	1	1	1	0	1	1	1	1	0	0
		PW3-30-10	350	0	0	0	1	0	0	0	0	0	0	0	0
		PW3-30-11	400	1	0	1	0	0	0	1	1	1	1	0	0
		PW3-30-12	420	1	1	1	0	1	1	1	1	1	1	0	0
		PW3-30-13	430	1	1	1	0	1	1	1	1	1	1	0	0
		PW3-30-14	450	0	1	0	1	0	0	0	1	0	0	0	0
		PW3-30-15	460	0	0	0	1	0	0	0	0	0	0	1	0
PW3-36	13	PW3-36-1	130	1	0	0	0	0	0	0	1	1	1	0	0
		PW3-36-2	210	1	0	0	0	0	0	0	1	1	1	0	0
		PW3-36-3	240	1	0	1	0	0	0	1	1	1	1	0	0
		PW3-36-4	250	1	0	0	0	0	0	0	1	1	1	0	0
		PW3-36-5	260	1	0	0	0	0	0	0	1	1	1	1	0
		PW3-36-6	284	1	1	1	0	1	1	1	1	1	1	0	1
		PW3-36-7	300	1	0	0	0	0	0	0	0	0	0	0	0
		PW3-36-8	320	1	1	1	0	1	1	1	1	1	1	0	0
		PW3-36-9	340	1	0	1	1	1	1	1	1	1	1	0	0
		PW3-36-10	360	1	1	1	0	1	0	0	0	0	0	0	0
		PW3-36-11	420	1	1	0	1	1	1	1	1	1	1	0	0
		PW3-36-12	450	1	0	0	0	1	0	0	0	0	0	0	0
		PW3-36-13	500	1	0	0	0	1	1	1	1	1	0	0	0
PW1-71	15	PW1-71-1	130	0	0	0	1	0	0	0	0	0	0	0	0
		PW1-71-2	135	0	0	0	0	0	0	0	0	0	0	1	0
		PW1-71-3	140	1	1	1	1	1	1	1	1	1	1	0	0
		PW1-71-4	150	0	0	0	0	0	0	0	0	0	0	0	1
		PW1-71-5	160	0	1	0	1	0	1	1	1	1	0	1	0
		PW1-71-6	200	0	0	0	1	0	0	0	1	1	1	1	0
		PW1-71-7	210	1	0	1	0	1	1	0	1	0	1	1	0
		PW1-71-8	213	1	1	1	1	1	1	1	1	1	1	0	0
		PW1-71-9	240	1	1	1	1	1	1	1	1	0	1	0	0
		PW1-71-10	250	0	1	1	0	0	0	1	0	0	0	0	0
		PW1-71-11	260	0	0	0	0	0	0	0	1	1	0	0	0
		PW1-71-12	300	1	1	1	1	1	1	1	1	0	1	0	0
		PW1-71-13	320	1	1	1	1	1	1	1	1	1	1	0	0
		PW1-71-14	340	0	0	1	1	0	0	0	1	1	1	0	0
		PW1-71-15	350	0	0	0	1	0	0	0	0	0	0	0	0
PW2-10	16	PW2-10-1	150	0	0	0	0	0	0	0	0	0	0	0	1
		PW2-10-2	180	0	0	0	0	0	1	0	0	0	0	0	0
		PW2-10-3	190	0	0	0	0	1	1	1	1	1	1	0	0
		PW2-10-4	200	1	1	0	0	1	1	1	1	1	1	0	0
		PW2-10-5	210	0	0	0	0	0	0	0	0	0	0	1	0
		PW2-10-6	215	0	0	0	0	0	0	0	0	0	0	0	1
		PW2-10-7	218	1	1	1	0	1	1	1	1	1	1	0	0
		PW2-10-8	240	1	0	0	0	1	1	0	0	1	1	0	0
		PW2-10-9	250	0	0	0	0	0	0	0	0	0	0	0	1
		PW2-10-10	270	0	0	0	0	0	0	0	0	0	1	0	0
		PW2-10-11	290	1	0	1	1	0	1	1	1	1	1	0	1
		PW2-10-12	400	1	0	0	0	1	0	0	0	1	1	0	0
		PW2-10-13	420	0	1	0	0	1	1	0	0	0	0	0	0
		PW2-10-14	450	1	1	0	0	1	1	1	1	1	1	0	0
		PW2-10-15	480	1	1	0	1	1	1	1	1	1	1	0	0
		PW2-10-16	500	1	1	0	0	1	1	1	1	1	1	0	0
PW1-12	12	PW1-12-1	200	0	0	0	0	0	0	0	1	0	0	0	0
		PW1-12-2	230	0	0	0	1	0	0	0	0	1	0	0	0
		PW1-12-3	250	1	1	1	1	1	1	1	1	1	1	1	1
		PW1-12-4	260	1	1	1	1	1	1	1	1	1	1	0	0
		PW1-12-5	270	1	1	0	1	1	1	1	1	1	1	0	0
		PW1-12-6	294	1	1	0	0	1	1	1	1	0	0	0	0
		PW1-12-7	300	0	0	0	0	0	0	0	0	1	1	0	0
		PW1-12-8	320	1	1	1	1	1	1	1	1	1	1	0	1
		PW1-12-9	350	1	0	0	1	1	1	1	0	1	0	0	0
		PW1-12-10	380	1	0	1	1	1	1	1	0	0	0	0	0
		PW1-12-11	450	0	0	0	1	0	0	1	1	0	0	0	0
		PW1-12-12	500	1	1	0	1	1	1	1	1	0	1	0	0
PW1-14	11	PW1-14-1	180	0	0	0	1	0	0	0	1	1	0	0	0
		PW1-14-2	250	1	1	1	1	1	1	1	1	1	1	1	1
		PW1-14-3	260	1	1	1	0	1	1	1	1	1	1	0	0
		PW1-14-4	300	1	1	1	1	1	1	1	1	1	0	0	0
		PW1-14-5	320	0	1	1	1	0	0	0	1	1	1	0	0
		PW1-14-6	400	1	1	1	1	1	1	1	1	1	1	0	1
		PW1-14-7	420	1	1	1	1	1	1	1	1	1	1	0	0
		PW1-14-8	440	1	0	1	0	1	0	0	1	1	1	0	0
		PW1-14-9	450	1	1	1	1	1	1	0	0	0	0	0	1
		PW1-14-10	460	0	1	1	0	0	1	1	0	1	0	0	0
		PW1-14-11	480	1	1	1	0	0	0	1	1	0	0	0	0
p-umc1049	15	p-umc1049-1	84	0	0	1	1	0	0	0	0	0	0	0	1
		p-umc1049-2	130	0	0	1	0	0	0	0	0	0	0	1	0
		p-umc1049-3	140	0	0	0	0	0	0	0	0	1	0	0	0
		p-umc1049-4	150	1	1	0	1	0	1	1	1	1	1	1	1
		p-umc1049-5	155	0	1	0	0	1	0	0	1	1	1	0	0
		p-umc1049-6	170	0	0	0	0	0	0	0	0	1	1	0	0
		p-umc1049-7	190	1	1	0	0	0	1	1	1	1	1	1	1
		p-umc1049-8	195	1	1	0	1	0	1	0	1	1	1	1	1
		p-umc1049-9	210	1	1	0	1	0	1	1	1	1	1	1	0
		p-umc1049-10	220	1	1	0	0	0	1	0	1	1	1	1	0
		p-umc1049-11	230	1	1	0	0	0	1	0	1	1	1	1	0
		p-umc1049-12	240	1	1	0	1	0	0	1	1	1	1	1	0
		p-umc1049-13	300	1	0	0	0	0	0	1	1	0	0	0	1
		p-umc1049-14	370	1	0	0	0	0	0	0	0	0	0	0	1
		p-umc1049-15	395	1	0	0	0	0	0	0	0	0	0	0	0
SCESSR2155	19	SCESSR2155-1	150	1	0	0	1	0	0	0	1	0	1	0	0
		SCESSR2155-2	160	1	1	1	0	1	1	1	1	1	1	0	0
		SCESSR2155-3	170	1	1	1	1	0	1	1	1	1	0	0	0
		SCESSR2155-4	180	0	0	0	0	0	0	0	0	0	0	1	0
		SCESSR2155-5	190	0	0	0	0	0	0	0	0	0	0	0	1
		SCESSR2155-6	200	0	0	0	0	0	0	0	0	1	0	1	0
		SCESSR2155-7	210	0	0	0	0	0	0	0	0	0	0	1	0
		SCESSR2155-8	220	1	0	0	0	0	0	0	0	0	0	0	0
		SCESSR2155-9	230	0	1	0	0	1	1	1	1	1	1	1	0
		SCESSR2155-10	240	1	0	0	0	0	0	0	0	1	0	1	0
		SCESSR2155-11	250	0	1	1	1	0	1	1	0	1	0	0	0
		SCESSR2155-12	260	0	0	0	1	0	0	0	1	0	0	0	0
		SCESSR2155-13	270	0	0	0	0	0	0	0	0	1	1	0	1
		SCESSR2155-14	280	0	0	0	0	0	0	1	1	0	1	0	0
		SCESSR2155-15	300	1	1	0	1	1	1	1	1	0	1	0	0
		SCESSR2155-16	320	1	0	0	0	0	0	0	0	0	0	0	1
		SCESSR2155-17	400	1	0	0	0	0	0	0	1	1	0	0	0
		SCESSR2155-18	480	1	0	1	0	0	0	0	0	0	0	0	0
		SCESSR2155-19	500	1	1	1	1	1	0	1	1	1	0	0	0
PW3-28	15	PW3-28-1	130	0	0	0	1	0	0	0	0	0	0	0	0
		PW3-28-2	135	0	0	0	0	0	0	0	0	0	0	1	0
		PW3-28-3	140	1	1	1	1	1	1	1	1	1	1	0	0
		PW3-28-4	150	0	0	0	0	0	0	0	0	0	0	0	1
		PW3-28-5	160	0	1	0	1	0	1	1	1	1	0	1	0
		PW3-28-6	200	0	0	0	1	0	0	0	1	1	1	1	0
		PW3-28-7	210	1	0	1	0	1	1	0	1	0	1	1	0
		PW3-28-8	220	1	1	1	1	1	1	1	1	1	1	0	0
		PW3-28-9	240	1	1	1	1	1	1	1	1	0	1	0	0
		PW3-28-10	250	0	1	1	0	0	0	1	0	0	0	0	0
		PW3-28-11	260	0	0	0	0	0	0	0	1	1	0	0	0
		PW3-28-12	300	1	1	1	1	1	1	1	1	0	1	0	0
		PW3-28-13	320	1	1	1	1	1	1	1	1	1	1	0	0
		PW3-28-14	340	0	0	1	1	0	0	0	1	1	1	0	0
		PW3-28-15	350	0	0	0	1	0	0	0	0	0	0	0	0
SCESSR0317	14	SCESSR0317-1	130	0	0	0	0	0	0	0	0	0	0	1	0
		SCESSR0317-2	150	0	0	1	0	0	0	1	0	1	0	0	0
		SCESSR0317-3	160	1	1	0	1	1	1	1	1	1	1	0	1
		SCESSR0317-4	170	1	1	1	0	1	1	1	1	1	1	0	0
		SCESSR0317-5	180	1	1	0	1	0	1	1	1	1	1	0	0
		SCESSR0317-6	185	0	0	0	0	0	0	0	0	0	0	0	1
		SCESSR0317-7	190	1	1	1	0	1	1	1	1	0	1	0	0
		SCESSR0317-8	195	0	0	1	0	0	0	0	0	0	1	0	0
		SCESSR0317-9	200	1	1	1	0	1	0	1	1	1	1	0	0
		SCESSR0317-10	250	1	1	1	0	1	0	1	1	1	1	0	0
		SCESSR0317-11	260	1	1	1	1	1	0	1	1	1	1	0	0
		SCESSR0317-12	270	1	1	1	1	0	0	1	1	1	1	0	0
		SCESSR0317-13	280	0	0	1	0	0	0	1	1	1	1	0	0
		SCESSR0317-14	300	1	0	0	0	0	0	0	0	0	0	0	0
SCESSR2616	15	SCESSR2616-1	180	0	0	1	0	0	0	0	0	0	0	0	0
		SCESSR2616-2	250	1	1	1	1	1	1	1	1	1	1	1	0
		SCESSR2616-3	260	0	0	0	0	0	0	0	0	0	0	0	1
		SCESSR2616-4	280	0	0	0	0	0	0	0	0	0	0	1	0
		SCESSR2616-5	300	0	0	0	1	0	0	0	0	0	0	0	0
		SCESSR2616-6	320	1	1	1	0	1	0	1	1	1	1	0	0
		SCESSR2616-7	340	0	0	0	1	0	0	0	0	0	0	0	0
		SCESSR2616-8	360	1	1	1	0	1	0	1	1	1	1	0	0
		SCESSR2616-9	380	0	0	0	0	0	0	0	0	1	0	0	0
		SCESSR2616-10	403	1	1	0	0	0	0	0	0	0	0	0	0
		SCESSR2616-11	420	1	1	1	1	1	1	1	1	1	1	1	0
		SCESSR2616-12	440	1	0	1	0	1	0	1	0	1	1	0	0
		SCESSR2616-13	460	1	1	1	1	1	0	0	1	1	1	0	0
		SCESSR2616-14	480	1	1	1	1	0	0	1	1	1	1	0	0
		SCESSR2616-15	500	0	1	0	1	0	0	1	0	0	0	0	0
PW1-17	11	PW1-17-1	220	1	1	1	1	1	1	1	1	1	1	1	1
		PW1-17-2	230	1	1	1	1	1	1	1	1	1	1	0	0
		PW1-17-3	240	0	0	1	0	1	1	0	0	0	0	1	0
		PW1-17-4	250	1	1	1	1	1	1	1	1	1	1	0	1
		PW1-17-5	260	1	1	1	0	0	0	0	0	0	0	0	0
		PW1-17-6	270	1	1	1	1	1	1	1	1	1	1	0	0
		PW1-17-7	280	0	1	1	1	0	1	1	0	0	0	0	0
		PW1-17-8	290	0	0	1	1	1	1	1	0	1	0	0	0
		PW1-17-9	294	1	1	1	1	0	0	1	0	0	1	0	0
		PW1-17-10	310	0	0	0	0	1	0	0	1	1	1	0	0
		PW1-17-11	450	1	1	0	1	1	0	0	0	1	1	0	0
PW2-26	21	PW2-26-1	100	1	0	1	0	0	0	0	1	0	1	0	0
		PW2-26-2	120	0	0	0	1	0	0	0	0	0	0	0	0
		PW2-26-3	140	0	0	0	0	0	0	0	1	0	0	0	0
		PW2-26-4	160	1	0	0	0	0	0	0	0	1	0	1	1
		PW2-26-5	200	0	0	0	0	0	0	0	0	0	0	0	1
		PW2-26-6	210	0	0	0	0	0	0	0	0	0	0	0	1
		PW2-26-7	230	1	0	0	0	0	0	1	0	0	0	0	0
		PW2-26-8	240	0	0	0	0	0	0	0	0	0	0	1	0
		PW2-26-9	250	0	0	0	0	0	0	0	0	0	0	1	1
		PW2-26-10	260	0	1	0	1	0	0	1	0	1	0	0	0
		PW2-26-11	270	0	0	0	0	0	0	0	0	0	0	1	1
		PW2-26-12	280	1	1	1	1	1	1	1	1	1	1	0	0
		PW2-26-13	290	1	0	0	1	0	0	0	1	0	0	0	0
		PW2-26-14	300	1	1	0	1	1	1	1	0	1	1	0	0
		PW2-26-15	320	0	0	1	1	0	0	1	1	0	0	0	0
		PW2-26-16	340	1	0	1	1	0	0	0	1	0	0	0	0
		PW2-26-17	360	1	1	1	1	1	1	1	1	1	1	0	0
		PW2-26-18	380	0	0	0	1	0	0	1	0	1	1	0	0
		PW2-26-19	400	1	1	1	1	1	1	1	1	1	1	0	0
		PW2-26-20	480	0	1	0	1	1	1	1	1	1	1	1	0
		PW2-26-21	500	0	1	0	1	0	0	1	1	1	0	0	0
SCESSR0503	17	SCESSR0503-1	130	0	0	0	1	0	0	0	0	0	0	0	0
		SCESSR0503-2	154	1	1	1	0	1	1	1	1	1	1	0	0
		SCESSR0503-3	161	1	1	1	1	1	1	1	1	1	1	1	0
		SCESSR0503-4	196	1	1	1	1	1	1	1	1	1	1	0	1
		SCESSR0503-5	205	0	0	0	0	0	0	0	0	0	0	0	1
		SCESSR0503-6	210	0	0	0	0	0	0	0	0	0	0	1	0
		SCESSR0503-7	230	0	0	1	0	0	0	0	1	1	0	0	0
		SCESSR0503-8	240	0	0	0	1	0	0	0	0	0	0	0	0
		SCESSR0503-9	245	0	0	0	0	0	0	0	0	0	0	0	1
		SCESSR0503-10	260	1	0	0	0	0	0	0	0	0	0	0	0
		SCESSR0503-11	270	0	0	0	0	0	0	0	0	0	0	1	0
		SCESSR0503-12	280	1	1	1	0	1	1	1	1	1	1	0	0
		SCESSR0503-13	290	1	1	1	0	1	0	0	1	1	0	0	0
		SCESSR0503-14	300	1	1	1	0	1	1	1	1	1	1	0	0
		SCESSR0503-15	310	1	1	1	0	1	1	1	1	1	1	0	1
		SCESSR0503-16	340	1	1	1	0	1	0	0	0	0	0	0	1
		SCESSR0503-17	480	1	1	1	1	1	0	0	1	1	1	1	1
PW2-13	15	PW2-13-1	150	1	1	1	1	1	1	1	1	1	1	1	1
		PW2-13-2	160	0	1	1	1	1	1	0	0	1	0	0	0
		PW2-13-3	170	1	1	1	1	1	1	1	0	1	0	1	1
		PW2-13-4	180	1	1	0	0	1	1	1	1	0	0	0	0
		PW2-13-5	201	0	1	1	1	1	1	1	1	1	1	0	0
		PW2-13-6	210	1	1	0	0	0	0	1	0	0	0	0	0
		PW2-13-7	230	0	0	0	1	0	0	0	0	0	0	0	0
		PW2-13-8	240	1	1	0	0	0	0	0	0	1	1	0	1
		PW2-13-9	270	0	0	0	1	1	0	0	0	0	0	0	0
		PW2-13-10	300	1	1	1	1	1	0	1	0	1	1	1	1
		PW2-13-11	320	0	0	0	0	0	1	1	1	0	0	0	0
		PW2-13-12	330	1	1	0	1	1	1	0	0	0	0	0	0
		PW2-13-13	340	1	1	1	0	0	0	1	1	1	1	1	1
		PW2-13-14	400	1	0	1	0	1	1	1	1	0	0	0	0
		PW2-13-15	420	1	0	0	1	1	0	1	0	0	0	0	0
p-bnlg2271	12	p-bnlg2271-1	130	0	0	0	0	0	0	0	0	1	0	1	0
		p-bnlg2271-2	140	0	0	0	0	0	0	0	0	0	1	0	0
		p-bnlg2271-3	150	1	1	1	0	1	0	1	1	1	0	1	0
		p-bnlg2271-4	155	1	1	1	0	0	1	1	1	1	1	0	0
		p-bnlg2271-5	170	0	0	0	0	0	0	1	1	1	1	1	0
		p-bnlg2271-6	185	1	1	1	1	1	1	1	1	1	1	1	1
		p-bnlg2271-7	240	0	0	0	0	0	0	0	0	0	0	1	1
		p-bnlg2271-8	250	1	1	1	1	1	1	1	1	1	1	1	0
		p-bnlg2271-9	275	0	0	0	0	0	0	0	0	0	0	1	1
		p-bnlg2271-10	302	0	1	0	0	1	0	1	1	1	0	0	0
		p-bnlg2271-11	330	0	1	1	1	1	1	0	0	0	0	0	0
		p-bnlg2271-12	410	0	1	1	0	1	1	1	1	1	1	0	0
SCESSR1074	9	SCESSR1074-1	100	1	1	1	1	1	1	1	1	1	1	0	1
		SCESSR1074-2	115	1	1	1	1	0	0	1	1	1	1	1	1
		SCESSR1074-3	190	1	1	1	1	1	1	1	1	1	1	1	0
		SCESSR1074-4	195	1	1	1	0	1	1	1	1	1	1	0	1
		SCESSR1074-5	240	0	0	0	1	1	1	1	1	0	0	1	0
		SCESSR1074-6	245	1	1	1	1	1	1	1	1	1	1	1	1
		SCESSR1074-7	250	1	1	1	0	1	1	1	1	1	1	0	1
		SCESSR1074-8	350	1	1	1	1	1	1	1	1	1	1	1	1
		SCESSR1074-9	430	1	1	1	1	1	1	1	1	1	1	0	1
PW2-1	18	PW2-1-1	140	1	0	1	0	1	1	1	1	0	0	1	0
		PW2-1-2	220	1	1	1	1	1	1	1	1	1	0	0	0
		PW2-1-3	230	0	0	0	0	0	0	0	0	0	0	0	1
		PW2-1-4	240	1	1	1	1	1	1	1	1	1	1	0	0
		PW2-1-5	257	1	1	1	0	1	1	1	1	1	1	0	0
		PW2-1-6	260	0	0	0	0	0	0	0	0	0	0	1	0
		PW2-1-7	270	0	0	0	0	1	0	0	0	0	0	0	0
		PW2-1-8	280	0	0	0	0	1	0	0	0	0	0	0	0
		PW2-1-9	290	1	1	1	0	1	0	0	1	1	1	0	0
		PW2-1-10	300	0	0	0	0	0	0	1	1	1	1	0	0
		PW2-1-11	320	1	1	1	0	0	0	1	1	0	1	0	0
		PW2-1-12	360	0	1	0	0	0	1	0	0	0	0	0	0
		PW2-1-13	380	0	1	1	0	0	1	1	1	1	1	0	0
		PW2-1-14	400	1	0	0	0	0	1	1	0	1	1	0	0
		PW2-1-15	420	1	1	1	1	1	1	1	1	1	1	0	0
		PW2-1-16	440	1	1	1	0	1	1	1	1	1	1	0	0
		PW2-1-17	460	1	1	1	1	1	1	1	1	1	1	0	0
		PW2-1-18	480	1	1	1	1	1	1	1	1	1	1	0	0
