# Supplementary material for: Development of simple sequence repeat markers for sugarcane from data mining of expressed sequence tags
Source: Front Plant Sci. 2023 Oct 23;14:1199210. doi: 10.3389/fpls.2023.1199210 (PMC10627005; doi:10.3389/fpls.2023.1199210)
Supplement: Supplementary file 5 [file Table_5.xlsx]

## Sheet: Table S5a
Table S5a. GO annotation of unigenes identified in sugarcane
Class	GO_Name	GO_ID	GO_Level	P_value	HitsGenesCountsInSelectedSet	AllGenesCountsInBackground	corrected p-value(BH method)	GenesOfSelectedSetInGOterm
Molecular Functions	signaling receptor activity	GO:0038023	3	0.096423	27	1096	Contig4144,Contig21260,Contig9001,Contig7922,Contig20983,Contig23234,Contig14310,Contig5287,Contig4846,Contig18795,Contig35,Contig5138,Contig19289,Contig10019,Contig23362,Contig14441,Contig8253,Contig22949,Contig15864,Contig13252,Contig5935,Contig15089,Contig14611,Contig15186,Contig7430,Contig614,Contig21182,
Molecular Functions	translation factor activity, RNA binding	GO:0008135	6	0.862597	3	1096	Contig19227,Contig10215,Contig20555,
Molecular Functions	protein binding	GO:0005515	3	0.096423	243	1096	Contig20752,Contig5400,Contig6736,Contig14097,Contig14090,Contig6725,Contig10506,Contig2343,Contig1002,Contig10527,Contig17176,Contig22536,Contig5490,Contig11895,Contig21249,Contig21247,Contig21250,Contig1081,Contig12309,Contig12339,Contig13697,Contig1919,Contig7215,Contig23043,Contig7207,Contig373,Contig23096,Contig23082,Contig3720,Contig7285,Contig3595,Contig20873,Contig17220,Contig2259,Contig1…
Molecular Functions	RNA binding	GO:0003723	5	0.671343	121	1096	Contig5401,Contig19789,Contig18452,Contig17156,Contig18490,Contig4978,Contig9850,Contig14942,Contig6773,Contig8540,Contig1904,Contig15429,Contig15439,Contig16793,Contig1985,Contig11967,Contig2205,Contig5371,Contig22643,Contig4024,Contig5309,Contig7156,Contig16812,Contig23107,Contig23129,Contig9785,Contig12482,Contig9770,Contig14250,Contig14286,Contig19958,Contig295,Contig7828,Contig18692,Contig13…
Molecular Functions	transcription regulator activity	GO:0140110	2	0.794695	144	1096	Contig5416,Contig5400,Contig5401,Contig14090,Contig18468,Contig20768,Contig6714,Contig10527,Contig21212,Contig21244,Contig21247,Contig8597,Contig12339,Contig14998,Contig12368,Contig11044,Contig7207,Contig349,Contig9022,Contig3720,Contig16793,Contig7285,Contig14182,Contig4887,Contig11980,Contig4024,Contig22673,Contig19037,Contig13723,Contig19023,Contig20031,Contig20027,Contig7970,Contig12422,Conti…
Molecular Functions	structural molecule activity	GO:0005198	2	0.096423	67	1096	Contig1043,Contig5401,Contig22511,Contig18490,Contig4103,Contig8540,Contig15439,Contig14178,Contig1985,Contig18551,Contig18586,Contig11967,Contig308,Contig22643,Contig23107,Contig16808,Contig2305,Contig14286,Contig295,Contig18692,Contig13822,Contig11208,Contig10803,Contig150,Contig20259,Contig7765,Contig14433,Contig14474,Contig18842,Contig13153,Contig17539,Contig10979,Contig20371,Contig11434,Cont…
Molecular Functions	hydrolase activity	GO:0016787	3	0.456212	180	1096	Contig20749,Contig11820,Contig4970,Contig9850,Contig9846,Contig21249,Contig14942,Contig1087,Contig11007,Contig1958,Contig13697,Contig11065,Contig15430,Contig16776,Contig23092,Contig19813,Contig19833,Contig20854,Contig18529,Contig18534,Contig11936,Contig7926,Contig10638,Contig17282,Contig6686,Contig6684,Contig4014,Contig9707,Contig19055,Contig7975,Contig11102,Contig7152,Contig13799,Contig23148,Con…
Molecular Functions	molecular_function	GO:0003674	0	0.183594	1096	1096	Contig20752,Contig5415,Contig18442,Contig5416,Contig20745,Contig1042,Contig20749,Contig5400,Contig1043,Contig2377,Contig5401,Contig6736,Contig19789,Contig14097,Contig14090,Contig2368,Contig18468,Contig6725,Contig20768,Contig17119,Contig18453,Contig11820,Contig18452,Contig6714,Contig17149,Contig3670,Contig20790,Contig20794,Contig10506,Contig2343,Contig17156,Contig4991,Contig444,Contig11848,Contig1…
Molecular Functions	enzyme regulator activity	GO:0030234	3	0.195017	27	1096	Contig10578,Contig21250,Contig23096,Contig23133,Contig16880,Contig10708,Contig21421,Contig6511,Contig12598,Contig3511,Contig18704,Contig8392,Contig20291,Contig10969,Contig5000,Contig9472,Contig4433,Contig15089,Contig21782,Contig18187,Contig14607,Contig16460,Contig15186,Contig10358,Contig5520,Contig12285,Contig15329,
Molecular Functions	nucleic acid binding	GO:0003676	4	0.145629	235	1096	Contig5415,Contig5401,Contig19789,Contig14090,Contig18468,Contig18452,Contig6714,Contig10506,Contig17156,Contig10527,Contig18490,Contig4978,Contig9850,Contig21244,Contig21247,Contig14942,Contig6773,Contig13671,Contig12339,Contig11044,Contig8540,Contig1904,Contig15429,Contig7207,Contig15439,Contig19813,Contig349,Contig3720,Contig16793,Contig1985,Contig10638,Contig11967,Contig2205,Contig5371,Contig…
Molecular Functions	DNA binding	GO:0003677	5	0.797379	124	1096	Contig5415,Contig14090,Contig18468,Contig6714,Contig10506,Contig10527,Contig21244,Contig21247,Contig13671,Contig12339,Contig11044,Contig7207,Contig19813,Contig349,Contig3720,Contig16793,Contig10638,Contig22673,Contig19037,Contig13723,Contig19023,Contig20031,Contig16812,Contig16818,Contig19094,Contig19097,Contig11125,Contig1840,Contig16877,Contig249,Contig7193,Contig266,Contig22722,Contig19125,Con…
Molecular Functions	transporter activity	GO:0005215	2	0.01618	87	1096	Contig2377,Contig5401,Contig17119,Contig3670,Contig8508,Contig9827,Contig5441,Contig16711,Contig23043,Contig16752,Contig16776,Contig10628,Contig316,Contig10669,Contig22646,Contig13703,Contig19067,Contig11113,Contig9791,Contig18615,Contig7184,Contig20987,Contig12515,Contig13846,Contig6532,Contig7080,Contig18774,Contig16141,Contig3345,Contig5135,Contig19263,Contig12633,Contig19289,Contig23328,Conti…
Molecular Functions	lipid binding	GO:0008289	3	0.156066	19	1096	Contig20790,Contig17176,Contig11049,Contig6647,Contig3511,Contig13967,Contig3218,Contig9412,Contig13266,Contig1541,Contig15089,Contig7592,Contig6970,Contig15186,Contig681,Contig5692,Contig16525,Contig3947,Contig14893,
Molecular Functions	chromatin binding	GO:0003682	3	0.237324	22	1096	Contig5401,Contig433,Contig21247,Contig19023,Contig20031,Contig16818,Contig19098,Contig7105,Contig19125,Contig14445,Contig13124,Contig14474,Contig17511,Contig20369,Contig12041,Contig12056,Contig6150,Contig8786,Contig2600,Contig3928,Contig21998,Contig12259,
Molecular Functions	transferase activity	GO:0016740	3	0.708384	234	1096	Contig18442,Contig20745,Contig1042,Contig6736,Contig18453,Contig20794,Contig21205,Contig5490,Contig4144,Contig11895,Contig21246,Contig21260,Contig11004,Contig23002,Contig11018,Contig11012,Contig1919,Contig373,Contig16787,Contig23082,Contig14138,Contig18513,Contig14146,Contig9001,Contig17208,Contig7288,Contig7938,Contig7922,Contig21329,Contig6697,Contig6684,Contig6670,Contig21393,Contig23102,Conti…
Molecular Functions	nucleotide binding	GO:0000166	5	0.82294	47	1096	Contig6725,Contig17149,Contig4991,Contig22555,Contig8509,Contig5441,Contig11065,Contig373,Contig19851,Contig19854,Contig3595,Contig19060,Contig19094,Contig12457,Contig9785,Contig19947,Contig3440,Contig13021,Contig10853,Contig45,Contig52,Contig6458,Contig18802,Contig17526,Contig4707,Contig2983,Contig22934,Contig6331,Contig7603,Contig9452,Contig9428,Contig9409,Contig22192,Contig6359,Contig18930,Con…
Molecular Functions	carbohydrate binding	GO:0030246	3	0.397221	8	1096	Contig4014,Contig12417,Contig11102,Contig17343,Contig15672,Contig670,Contig19629,Contig11715,
Molecular Functions	nuclease activity	GO:0004518	5	0.601093	20	1096	Contig14942,Contig20854,Contig10638,Contig17399,Contig22722,Contig19222,Contig5106,Contig20291,Contig10092,Contig22074,Contig22976,Contig19346,Contig7673,Contig14507,Contig21708,Contig14602,Contig9383,Contig9368,Contig21023,Contig20654,
Molecular Functions	kinase activity	GO:0016301	5	0.836693	84	1096	Contig20745,Contig6736,Contig5490,Contig4144,Contig21260,Contig23002,Contig11012,Contig1919,Contig373,Contig23082,Contig9001,Contig7288,Contig7938,Contig7922,Contig21329,Contig16874,Contig16880,Contig1875,Contig20983,Contig17346,Contig4763,Contig21421,Contig4733,Contig16079,Contig9616,Contig23234,Contig14310,Contig5287,Contig4846,Contig18766,Contig143,Contig7715,Contig7704,Contig35,Contig4642,Con…
Molecular Functions	signaling receptor binding	GO:0005102	4	0.343602	13	1096	Contig14097,Contig11895,Contig7116,Contig3511,Contig5982,Contig4546,Contig4575,Contig8822,Contig14611,Contig12096,Contig21991,Contig15329,Contig15389,
Molecular Functions	binding	GO:0005488	2	0.0535305	577	1096	Contig20752,Contig5415,Contig18442,Contig5400,Contig5401,Contig6736,Contig19789,Contig14097,Contig14090,Contig2368,Contig18468,Contig6725,Contig18453,Contig18452,Contig6714,Contig17149,Contig20790,Contig10506,Contig2343,Contig17156,Contig4991,Contig1002,Contig433,Contig10527,Contig17176,Contig18490,Contig4978,Contig9850,Contig22536,Contig5490,Contig9846,Contig22555,Contig11895,Contig8509,Contig98…
Molecular Functions	catalytic activity	GO:0003824	2	0.432209	557	1096	Contig18442,Contig20745,Contig1042,Contig20749,Contig6736,Contig6725,Contig18453,Contig11820,Contig20794,Contig10506,Contig4991,Contig444,Contig11848,Contig1002,Contig3640,Contig4970,Contig9850,Contig21205,Contig5490,Contig5483,Contig9846,Contig9849,Contig4144,Contig22556,Contig11895,Contig21249,Contig4122,Contig21246,Contig14942,Contig1083,Contig1087,Contig5447,Contig21261,Contig21260,Contig6754…
Molecular Functions	DNA-binding transcription factor activity	GO:0003700	3	0.165241	127	1096	Contig5416,Contig5400,Contig14090,Contig18468,Contig20768,Contig6714,Contig10527,Contig21244,Contig21247,Contig8597,Contig12339,Contig14998,Contig12368,Contig11044,Contig7207,Contig349,Contig3720,Contig16793,Contig14182,Contig4887,Contig11980,Contig4024,Contig22673,Contig19037,Contig13723,Contig19023,Contig20031,Contig20027,Contig7970,Contig12422,Contig21375,Contig16818,Contig11125,Contig7105,Con…
Molecular Functions	cytoskeletal motor activity	GO:0003774	2	0.432209	7	1096	Contig21433,Contig7042,Contig2983,Contig9452,Contig21839,Contig8743,Contig10461,
Molecular Functions	translation regulator activity	GO:0045182	2	0.616	3	1096	Contig19227,Contig10215,Contig20555,
Cellular Components	plastid	GO:0009536	6	0.262396	213	1341	Contig2361,Contig3697,Contig18447,Contig20790,Contig10506,Contig11848,Contig2339,Contig433,Contig5490,Contig5483,Contig9846,Contig9849,Contig22555,Contig8509,Contig21244,Contig5,Contig22583,Contig12326,Contig7258,Contig11018,Contig8540,Contig23043,Contig15442,Contig16776,Contig11083,Contig15439,Contig19851,Contig7292,Contig18534,Contig3595,Contig18551,Contig2259,Contig17249,Contig11935,Contig3564…
Cellular Components	nucleus	GO:0005634	6	0.286588	502	1341	Contig18436,Contig20752,Contig5415,Contig5416,Contig20745,Contig5400,Contig5401,Contig19789,Contig17129,Contig14090,Contig3697,Contig2368,Contig18468,Contig11820,Contig18452,Contig10506,Contig433,Contig22511,Contig10527,Contig18490,Contig4978,Contig9850,Contig5490,Contig9849,Contig22558,Contig11895,Contig4133,Contig21212,Contig21249,Contig21244,Contig21247,Contig14942,Contig5441,Contig6773,Contig…
Cellular Components	nuclear envelope	GO:0005635	5	0.901427	18	1341	Contig5401,Contig3697,Contig5441,Contig9868,Contig4094,Contig1762,Contig4663,Contig19227,Contig12636,Contig23328,Contig10033,Contig14474,Contig18072,Contig15883,Contig5742,Contig10207,Contig2746,Contig12259,
Cellular Components	lysosome	GO:0005764	8	0.5993	22	1341	Contig13691,Contig23092,Contig19833,Contig3560,Contig6686,Contig1812,Contig11180,Contig22714,Contig19188,Contig3511,Contig14393,Contig5982,Contig1645,Contig5880,Contig4547,Contig722,Contig11575,Contig16446,Contig8784,Contig9285,Contig10451,Contig12250,
Cellular Components	cytosol	GO:0005829	3	0.73352	297	1341	Contig20752,Contig2372,Contig20749,Contig1043,Contig5401,Contig10506,Contig22511,Contig17176,Contig3640,Contig18490,Contig9849,Contig22555,Contig11895,Contig8509,Contig21218,Contig21249,Contig14942,Contig1083,Contig1087,Contig5441,Contig5,Contig4103,Contig21260,Contig6754,Contig12326,Contig23002,Contig11012,Contig23013,Contig8540,Contig7215,Contig15440,Contig15439,Contig9012,Contig19851,Contig198…
Cellular Components	cellular_component	GO:0005575	0	0.456212	1341	1341	Contig18436,Contig20752,Contig5415,Contig5416,Contig20745,Contig18428,Contig2372,Contig1042,Contig20749,Contig5400,Contig1043,Contig2377,Contig5401,Contig19789,Contig17129,Contig14097,Contig2361,Contig14090,Contig3697,Contig2368,Contig18468,Contig18447,Contig17119,Contig11820,Contig18452,Contig17149,Contig3670,Contig20790,Contig20794,Contig10506,Contig6708,Contig2343,Contig17156,Contig4991,Contig…
Cellular Components	endosome	GO:0005768	8	0.333629	51	1341	Contig1042,Contig2343,Contig17176,Contig420,Contig5484,Contig13691,Contig12357,Contig3560,Contig7924,Contig11995,Contig9737,Contig11104,Contig23102,Contig21446,Contig12527,Contig13870,Contig6532,Contig7011,Contig15628,Contig14393,Contig167,Contig5982,Contig8212,Contig13191,Contig10928,Contig17589,Contig892,Contig17591,Contig5880,Contig12704,Contig12718,Contig843,Contig8943,Contig5080,Contig6356,C…
Cellular Components	extracellular region	GO:0005576	3	0.998282	56	1341	Contig4970,Contig21250,Contig21253,Contig12326,Contig15430,Contig23092,Contig19833,Contig3700,Contig7292,Contig3595,Contig17220,Contig17282,Contig19055,Contig19060,Contig1812,Contig16876,Contig14205,Contig7193,Contig18623,Contig22714,Contig6511,Contig19188,Contig3511,Contig14393,Contig7042,Contig45,Contig12634,Contig15702,Contig1645,Contig4547,Contig12704,Contig17624,Contig16318,Contig5902,Contig…
Cellular Components	vacuole	GO:0005773	6	0.398016	135	1341	Contig3697,Contig17119,Contig3670,Contig20794,Contig11848,Contig8508,Contig21246,Contig16711,Contig13691,Contig8540,Contig15430,Contig16745,Contig23043,Contig16752,Contig15442,Contig16776,Contig23092,Contig16787,Contig15467,Contig19833,Contig7292,Contig18534,Contig3593,Contig20873,Contig18551,Contig11935,Contig3560,Contig3564,Contig7926,Contig316,Contig17282,Contig10669,Contig22643,Contig20019,Co…
Cellular Components	ribosome	GO:0005840	6	0.73352	70	1341	Contig1043,Contig18490,Contig4103,Contig23013,Contig8540,Contig15439,Contig1985,Contig18551,Contig11935,Contig18586,Contig11967,Contig308,Contig8409,Contig22643,Contig23107,Contig16808,Contig2305,Contig14286,Contig295,Contig18692,Contig13822,Contig11208,Contig4834,Contig10803,Contig150,Contig20259,Contig7765,Contig14433,Contig18842,Contig13153,Contig17539,Contig10979,Contig20371,Contig11434,Conti…
Cellular Components	peroxisome	GO:0005777	7	0.0636824	27	1341	Contig4122,Contig17224,Contig22646,Contig7152,Contig1846,Contig7116,Contig23147,Contig16001,Contig18647,Contig6560,Contig6564,Contig16166,Contig15702,Contig13119,Contig13168,Contig5872,Contig10103,Contig10116,Contig9475,Contig20432,Contig3146,Contig8829,Contig7560,Contig15101,Contig12096,Contig11642,Contig3923,
Cellular Components	membrane	GO:0016020	3	0.729826	498	1341	Contig18428,Contig2377,Contig5401,Contig14097,Contig2361,Contig3697,Contig18447,Contig17119,Contig17149,Contig3670,Contig20794,Contig2343,Contig11848,Contig1002,Contig17176,Contig420,Contig9849,Contig4144,Contig22555,Contig8509,Contig8508,Contig9826,Contig10578,Contig6774,Contig1087,Contig5441,Contig22594,Contig2396,Contig6750,Contig21260,Contig14982,Contig12339,Contig11007,Contig16711,Contig7258…
Cellular Components	nucleoplasm	GO:0005654	3	0.962083	73	1341	Contig5415,Contig5401,Contig19789,Contig22558,Contig11895,Contig4133,Contig21212,Contig14942,Contig23002,Contig23025,Contig1904,Contig15429,Contig9012,Contig6610,Contig11939,Contig2205,Contig16812,Contig19098,Contig7105,Contig4067,Contig15532,Contig4969,Contig17351,Contig7828,Contig19113,Contig20101,Contig13859,Contig5217,Contig21475,Contig7028,Contig12598,Contig7042,Contig5988,Contig19227,Contig…
Cellular Components	endoplasmic reticulum	GO:0005783	6	0.616	85	1341	Contig14097,Contig3697,Contig20794,Contig11848,Contig1002,Contig10578,Contig21246,Contig2396,Contig12339,Contig7292,Contig7288,Contig3560,Contig3564,Contig331,Contig6686,Contig19033,Contig9707,Contig11104,Contig7158,Contig7145,Contig4094,Contig7116,Contig11180,Contig17317,Contig7161,Contig3431,Contig22774,Contig22776,Contig11212,Contig12598,Contig14310,Contig5263,Contig13076,Contig18774,Contig161…
Cellular Components	cytoskeleton	GO:0005856	6	0.183594	57	1341	Contig3697,Contig22536,Contig14942,Contig1081,Contig5441,Contig12309,Contig373,Contig11935,Contig6647,Contig11138,Contig4094,Contig20915,Contig14229,Contig4925,Contig4775,Contig4733,Contig20108,Contig21433,Contig12560,Contig13898,Contig17414,Contig7050,Contig7042,Contig10874,Contig22874,Contig16196,Contig912,Contig3366,Contig9518,Contig18846,Contig2983,Contig18869,Contig5888,Contig21640,Contig203…
Cellular Components	nucleolus	GO:0005730	6	0.810839	101	1341	Contig18436,Contig18490,Contig9850,Contig14942,Contig13671,Contig1958,Contig3751,Contig16770,Contig14178,Contig6610,Contig18551,Contig331,Contig5371,Contig22643,Contig20037,Contig23107,Contig15505,Contig20915,Contig14286,Contig295,Contig17347,Contig18692,Contig13822,Contig6564,Contig21475,Contig19180,Contig13895,Contig7028,Contig12598,Contig5293,Contig9627,Contig1762,Contig10803,Contig10862,Conti…
Cellular Components	Golgi apparatus	GO:0005794	6	0.41221	102	1341	Contig1042,Contig14097,Contig17176,Contig420,Contig22555,Contig8509,Contig9826,Contig11004,Contig12357,Contig11065,Contig16787,Contig19851,Contig14173,Contig20873,Contig3564,Contig7924,Contig11967,Contig6697,Contig19033,Contig6670,Contig6664,Contig19060,Contig11104,Contig23102,Contig23133,Contig23142,Contig16876,Contig8411,Contig7161,Contig17365,Contig2117,Contig4733,Contig22774,Contig13832,Conti…
Cellular Components	chloroplast	GO:0009507	7	0.956443	199	1341	Contig2361,Contig3697,Contig18447,Contig20790,Contig10506,Contig11848,Contig2339,Contig433,Contig5490,Contig5483,Contig9846,Contig22555,Contig8509,Contig21244,Contig5,Contig22583,Contig12326,Contig7258,Contig11018,Contig8540,Contig16776,Contig11083,Contig15439,Contig19851,Contig7292,Contig18534,Contig3595,Contig18551,Contig2259,Contig17249,Contig11935,Contig3564,Contig17262,Contig2207,Contig8409,…
Cellular Components	external encapsulating structure	GO:0030312	3	0.333629	74	1341	Contig4970,Contig22555,Contig22556,Contig8509,Contig1087,Contig8540,Contig15430,Contig15429,Contig15439,Contig23096,Contig15467,Contig19851,Contig3595,Contig3564,Contig7926,Contig17282,Contig22643,Contig19055,Contig19060,Contig11102,Contig7158,Contig8423,Contig4052,Contig8411,Contig19947,Contig14286,Contig295,Contig7161,Contig18692,Contig13822,Contig20180,Contig7020,Contig10803,Contig45,Contig108…
Cellular Components	cytoplasm	GO:0005737	3	0.398016	905	1341	Contig20752,Contig5415,Contig20745,Contig18428,Contig2372,Contig1042,Contig20749,Contig1043,Contig2377,Contig5401,Contig19789,Contig14097,Contig2361,Contig14090,Contig3697,Contig2368,Contig18447,Contig17119,Contig11820,Contig3670,Contig20790,Contig20794,Contig10506,Contig2343,Contig17156,Contig4991,Contig11848,Contig1002,Contig2339,Contig433,Contig22511,Contig17176,Contig2326,Contig420,Contig3640…
Cellular Components	mitochondrion	GO:0005739	6	0.183594	127	1341	Contig18428,Contig2377,Contig11820,Contig3670,Contig4991,Contig11848,Contig1002,Contig5483,Contig9846,Contig22555,Contig8509,Contig4122,Contig21256,Contig12326,Contig14982,Contig16752,Contig15442,Contig20832,Contig19851,Contig19854,Contig7292,Contig3595,Contig11916,Contig18551,Contig10628,Contig8409,Contig22646,Contig20003,Contig5321,Contig21393,Contig19060,Contig5309,Contig12457,Contig7116,Conti…
Cellular Components	thylakoid	GO:0009579	4	0.330066	37	1341	Contig2361,Contig12326,Contig7258,Contig18551,Contig2259,Contig3564,Contig1832,Contig11193,Contig15588,Contig18623,Contig11296,Contig18710,Contig982,Contig10024,Contig11378,Contig8257,Contig16270,Contig4593,Contig23443,Contig23465,Contig10194,Contig17624,Contig9486,Contig21763,Contig2674,Contig3179,Contig2565,Contig3884,Contig14752,Contig12110,Contig3093,Contig1327,Contig9240,Contig2489,Contig196…
Cellular Components	cell wall	GO:0005618	4	0.456212	73	1341	Contig4970,Contig22555,Contig22556,Contig8509,Contig1087,Contig8540,Contig15430,Contig15429,Contig15439,Contig23096,Contig15467,Contig19851,Contig3595,Contig3564,Contig7926,Contig17282,Contig22643,Contig19055,Contig19060,Contig11102,Contig7158,Contig8423,Contig4052,Contig8411,Contig19947,Contig14286,Contig295,Contig7161,Contig18692,Contig13822,Contig7020,Contig10803,Contig45,Contig10879,Contig108…
Cellular Components	intracellular anatomical structure	GO:0005622	3	0.465286	1182	1341	Contig18436,Contig20752,Contig5415,Contig5416,Contig20745,Contig18428,Contig2372,Contig1042,Contig20749,Contig5400,Contig1043,Contig2377,Contig5401,Contig19789,Contig17129,Contig14097,Contig2361,Contig14090,Contig3697,Contig2368,Contig18468,Contig18447,Contig17119,Contig11820,Contig18452,Contig3670,Contig20790,Contig20794,Contig10506,Contig2343,Contig17156,Contig4991,Contig11848,Contig1002,Contig…
Cellular Components	plasma membrane	GO:0005886	4	0.96492	281	1341	Contig2377,Contig14097,Contig3697,Contig17149,Contig3670,Contig2343,Contig1002,Contig9849,Contig4144,Contig22555,Contig8509,Contig8508,Contig6774,Contig1087,Contig22594,Contig21260,Contig14982,Contig12339,Contig11007,Contig16711,Contig16723,Contig11049,Contig8540,Contig16752,Contig15440,Contig9056,Contig16780,Contig11092,Contig23082,Contig16793,Contig15467,Contig18513,Contig19851,Contig9001,Conti…
Biological Process	cellular process	GO:0009987	2	0.666291	1116	1291	Contig18436,Contig20752,Contig5415,Contig5416,Contig20745,Contig18428,Contig2372,Contig20749,Contig5400,Contig1043,Contig2377,Contig5401,Contig6736,Contig19789,Contig17129,Contig14097,Contig2361,Contig14090,Contig3697,Contig2368,Contig18468,Contig6725,Contig20768,Contig18447,Contig17119,Contig6714,Contig3670,Contig20790,Contig20794,Contig10506,Contig2343,Contig17155,Contig17156,Contig4991,Contig4…
Biological Process	reproduction	GO:0000003	2	0.922043	146	1291	Contig14097,Contig5447,Contig23002,Contig23025,Contig12368,Contig23043,Contig15429,Contig3720,Contig14178,Contig17208,Contig11900,Contig11936,Contig7938,Contig3564,Contig10638,Contig11995,Contig9737,Contig6686,Contig19023,Contig20037,Contig7970,Contig19067,Contig11126,Contig16826,Contig9770,Contig7105,Contig16876,Contig11180,Contig5397,Contig23175,Contig16880,Contig4052,Contig20915,Contig4969,Con…
Biological Process	translation	GO:0006412	8	0.556344	71	1291	Contig19789,Contig6725,Contig17156,Contig18490,Contig5483,Contig14942,Contig1083,Contig8540,Contig1904,Contig16793,Contig20854,Contig1985,Contig308,Contig22643,Contig5309,Contig16808,Contig2305,Contig14286,Contig19958,Contig295,Contig17399,Contig13822,Contig5217,Contig11208,Contig19180,Contig11258,Contig5293,Contig10803,Contig150,Contig13906,Contig19227,Contig7765,Contig3397,Contig977,Contig947,C…
Biological Process	cellular homeostasis	GO:0019725	5	0.183594	45	1291	Contig14097,Contig2361,Contig9849,Contig16776,Contig328,Contig20003,Contig19023,Contig20027,Contig12422,Contig21375,Contig19067,Contig12456,Contig4089,Contig20987,Contig18673,Contig13825,Contig19125,Contig20180,Contig19185,Contig10878,Contig10873,Contig19289,Contig11378,Contig10071,Contig17540,Contig5880,Contig16270,Contig19328,Contig1482,Contig5018,Contig15835,Contig15858,Contig9428,Contig21763,…
Biological Process	cell death	GO:0008219	3	0.855721	23	1291	Contig14097,Contig20794,Contig23002,Contig11049,Contig11900,Contig3564,Contig7828,Contig7017,Contig12598,Contig23271,Contig16103,Contig3345,Contig21590,Contig13996,Contig4715,Contig16256,Contig1497,Contig18072,Contig14512,Contig780,Contig7592,Contig21934,Contig3797,
Biological Process	secondary metabolic process	GO:0019748	3	0.894317	35	1291	Contig1002,Contig10527,Contig7207,Contig3585,Contig20019,Contig4052,Contig4054,Contig17352,Contig16042,Contig4733,Contig2190,Contig12544,Contig23230,Contig15631,Contig23276,Contig22850,Contig10864,Contig12633,Contig8213,Contig16205,Contig1630,Contig16226,Contig4537,Contig22972,Contig4578,Contig5041,Contig18151,Contig15163,Contig1246,Contig615,Contig23658,Contig17011,Contig14830,Contig15363,Contig…
Biological Process	response to stress	GO:0006950	3	0.5993	366	1291	Contig18436,Contig20752,Contig5415,Contig5416,Contig5400,Contig19789,Contig14097,Contig3697,Contig2368,Contig10506,Contig17156,Contig11848,Contig433,Contig2326,Contig4970,Contig9846,Contig9849,Contig10570,Contig21218,Contig14932,Contig21249,Contig4122,Contig21244,Contig14942,Contig6773,Contig12326,Contig13671,Contig12339,Contig13693,Contig12357,Contig23025,Contig13697,Contig23013,Contig7215,Conti…
Biological Process	embryo development	GO:0009790	5	0.616	57	1291	Contig14998,Contig23043,Contig11900,Contig11936,Contig3564,Contig11980,Contig11995,Contig9737,Contig11126,Contig7105,Contig20915,Contig17351,Contig16012,Contig17365,Contig4730,Contig20101,Contig12531,Contig11294,Contig4838,Contig4631,Contig918,Contig977,Contig20296,Contig18869,Contig893,Contig21647,Contig19348,Contig6339,Contig15878,Contig14567,Contig13244,Contig15030,Contig5734,Contig18142,Conti…
Biological Process	post-embryonic development	GO:0009791	3	0.096423	152	1291	Contig5416,Contig5400,Contig20794,Contig17155,Contig17176,Contig4970,Contig5441,Contig6773,Contig5447,Contig12309,Contig23025,Contig12368,Contig23043,Contig23096,Contig3720,Contig14178,Contig17208,Contig7288,Contig11900,Contig11936,Contig7938,Contig3564,Contig331,Contig4887,Contig11995,Contig9737,Contig22646,Contig19023,Contig7970,Contig19067,Contig11126,Contig1840,Contig9770,Contig7105,Contig539…
Biological Process	cellular protein modification process	GO:0006464	7	0.638118	190	1291	Contig20745,Contig6736,Contig444,Contig3640,Contig21205,Contig5490,Contig4144,Contig11895,Contig4133,Contig10578,Contig2396,Contig21260,Contig12335,Contig23002,Contig11012,Contig11040,Contig13697,Contig1919,Contig373,Contig16787,Contig23082,Contig18513,Contig14146,Contig9001,Contig17208,Contig7288,Contig11936,Contig11939,Contig7938,Contig7922,Contig312,Contig21329,Contig20003,Contig6647,Contig797…
Biological Process	growth	GO:0040007	2	0.890679	66	1291	Contig5415,Contig2368,Contig14942,Contig16780,Contig17208,Contig11936,Contig21329,Contig11995,Contig9737,Contig20019,Contig6647,Contig7156,Contig7116,Contig16876,Contig23175,Contig14229,Contig17351,Contig19110,Contig21433,Contig13850,Contig12531,Contig7020,Contig11258,Contig12598,Contig14310,Contig3511,Contig4838,Contig14380,Contig4631,Contig19243,Contig22033,Contig2998,Contig4555,Contig20336,Con…
Biological Process	protein metabolic process	GO:0019538	5	0.456212	326	1291	Contig20745,Contig6736,Contig19789,Contig14097,Contig6725,Contig2343,Contig17156,Contig444,Contig22511,Contig17176,Contig3640,Contig4970,Contig18490,Contig21205,Contig5490,Contig5483,Contig4144,Contig11895,Contig4133,Contig10578,Contig21249,Contig14942,Contig1083,Contig2396,Contig21260,Contig12335,Contig23002,Contig11012,Contig11040,Contig13697,Contig1919,Contig8540,Contig15430,Contig1904,Contig1…
Biological Process	carbohydrate metabolic process	GO:0005975	4	0.262396	66	1291	Contig20749,Contig11004,Contig12357,Contig21329,Contig6697,Contig6684,Contig6670,Contig8411,Contig13839,Contig13870,Contig12531,Contig7020,Contig7011,Contig11296,Contig4838,Contig14393,Contig18768,Contig16145,Contig7715,Contig22897,Contig12634,Contig2043,Contig15702,Contig10062,Contig9505,Contig5875,Contig10999,Contig11467,Contig9458,Contig15835,Contig5041,Contig17624,Contig13277,Contig15064,Cont…
Biological Process	regulation of gene expression, epigenetic	GO:0040029	7	0.924675	24	1291	Contig5441,Contig12326,Contig13671,Contig11939,Contig331,Contig7156,Contig7105,Contig15532,Contig127,Contig10829,Contig10033,Contig10961,Contig9428,Contig18930,Contig21779,Contig7534,Contig20490,Contig7509,Contig13360,Contig6967,Contig6127,Contig16505,Contig16684,Contig9109,
Biological Process	catabolic process	GO:0009056	3	0.183594	166	1291	Contig19789,Contig14097,Contig20794,Contig2343,Contig17156,Contig4991,Contig22511,Contig21205,Contig11895,Contig21218,Contig4133,Contig21249,Contig4122,Contig14942,Contig5441,Contig8591,Contig1904,Contig15440,Contig3751,Contig16770,Contig23092,Contig16793,Contig19854,Contig14146,Contig19833,Contig20854,Contig11935,Contig11967,Contig8409,Contig22646,Contig6686,Contig7152,Contig1846,Contig13799,Con…
Biological Process	biosynthetic process	GO:0009058	3	0.333629	481	1291	Contig5415,Contig5416,Contig2372,Contig5400,Contig5401,Contig6736,Contig19789,Contig14090,Contig18468,Contig6725,Contig20768,Contig6714,Contig20794,Contig10506,Contig17156,Contig1002,Contig433,Contig10527,Contig3640,Contig18490,Contig5483,Contig4133,Contig21212,Contig10578,Contig21249,Contig21244,Contig21247,Contig21246,Contig14942,Contig1083,Contig5447,Contig2396,Contig1067,Contig6754,Contig1367…
Biological Process	cell-cell signaling	GO:0007267	4	0.82294	11	1291	Contig11007,Contig15429,Contig18529,Contig2141,Contig10066,Contig4546,Contig12704,Contig9452,Contig1503,Contig4396,Contig3870,
Biological Process	multicellular organism development	GO:0007275	4	0.985572	271	1291	Contig5416,Contig5400,Contig14090,Contig2368,Contig18468,Contig20794,Contig17155,Contig17176,Contig4970,Contig22536,Contig14932,Contig21249,Contig21244,Contig5441,Contig6773,Contig5447,Contig12309,Contig8597,Contig14998,Contig23025,Contig12368,Contig15430,Contig23043,Contig15429,Contig15439,Contig23096,Contig9022,Contig3720,Contig15467,Contig18513,Contig14178,Contig17208,Contig14173,Contig7288,Co…
Biological Process	photosynthesis	GO:0015979	4	0.096423	13	1291	Contig2361,Contig23043,Contig2259,Contig3564,Contig11193,Contig16001,Contig11296,Contig11378,Contig16270,Contig10194,Contig21763,Contig2674,Contig11642,
Biological Process	fruit ripening	GO:0009835	5	0.00925221	2	1291	Contig4631,Contig17763,
Biological Process	abscission	GO:0009838	3	0.333629	2	1291	Contig13996,Contig17763,
Biological Process	DNA metabolic process	GO:0006259	7	0.122719	46	1291	Contig20752,Contig5415,Contig5401,Contig433,Contig4133,Contig14942,Contig13697,Contig7215,Contig19813,Contig10638,Contig7105,Contig15532,Contig7193,Contig16027,Contig22722,Contig12598,Contig15695,Contig10016,Contig10092,Contig18802,Contig14474,Contig1699,Contig893,Contig10948,Contig19346,Contig7603,Contig5074,Contig5064,Contig18930,Contig4413,Contig15957,Contig12006,Contig13360,Contig16447,Contig…
Biological Process	pollination	GO:0009856	3	0.183594	12	1291	Contig6686,Contig16826,Contig16876,Contig11180,Contig4733,Contig977,Contig16356,Contig15064,Contig7535,Contig722,Contig7416,Contig3859,
Biological Process	response to external stimulus	GO:0009605	3	0.813089	187	1291	Contig5415,Contig5400,Contig2377,Contig19789,Contig14090,Contig17156,Contig2326,Contig4970,Contig14932,Contig21244,Contig14942,Contig21254,Contig1067,Contig13671,Contig12339,Contig12335,Contig12357,Contig11040,Contig23025,Contig23013,Contig23043,Contig1904,Contig349,Contig18513,Contig20854,Contig11900,Contig17220,Contig7938,Contig331,Contig4887,Contig11978,Contig21329,Contig10669,Contig22673,Cont…
Biological Process	tropism	GO:0009606	4	0.456212	11	1291	Contig5400,Contig18513,Contig4887,Contig11125,Contig10874,Contig15744,Contig13142,Contig13266,Contig19449,Contig6277,Contig3763,
Biological Process	response to biotic stimulus	GO:0009607	3	0.346796	146	1291	Contig2377,Contig19789,Contig14090,Contig17156,Contig2326,Contig4970,Contig14932,Contig21244,Contig14942,Contig21254,Contig13671,Contig12339,Contig12357,Contig23025,Contig23013,Contig23043,Contig1904,Contig349,Contig20854,Contig11900,Contig17220,Contig331,Contig21329,Contig10669,Contig22673,Contig7986,Contig6647,Contig19060,Contig19098,Contig8411,Contig19938,Contig16001,Contig18647,Contig17352,Co…
Biological Process	cell cycle	GO:0007049	3	0.673194	61	1291	Contig3697,Contig18468,Contig2343,Contig433,Contig4133,Contig5441,Contig12309,Contig23002,Contig13697,Contig16762,Contig373,Contig16787,Contig10638,Contig6670,Contig20037,Contig4094,Contig8411,Contig14229,Contig17351,Contig22722,Contig20108,Contig21433,Contig13846,Contig12598,Contig15621,Contig154,Contig143,Contig7042,Contig10874,Contig12636,Contig13996,Contig1699,Contig17511,Contig893,Contig5064…
Biological Process	transport	GO:0006810	4	0.556344	227	1291	Contig2377,Contig5401,Contig14097,Contig3697,Contig17119,Contig3670,Contig2343,Contig17176,Contig420,Contig8508,Contig9826,Contig9827,Contig21250,Contig5441,Contig11007,Contig16711,Contig7222,Contig11065,Contig16762,Contig23043,Contig9868,Contig16752,Contig16776,Contig11098,Contig18529,Contig17220,Contig18551,Contig7924,Contig10628,Contig328,Contig316,Contig21329,Contig10669,Contig11995,Contig973…
Biological Process	response to abiotic stimulus	GO:0009628	3	0.768958	276	1291	Contig18436,Contig5416,Contig5400,Contig5401,Contig2361,Contig14090,Contig3697,Contig2368,Contig20794,Contig10506,Contig2326,Contig9846,Contig10570,Contig21218,Contig14932,Contig4122,Contig6773,Contig5447,Contig21254,Contig12326,Contig12339,Contig13693,Contig13697,Contig11049,Contig23043,Contig23096,Contig19813,Contig349,Contig18513,Contig14146,Contig14178,Contig7292,Contig7288,Contig11900,Contig…
Biological Process	cellular component organization	GO:0016043	4	0.398016	293	1291	Contig18436,Contig1043,Contig5401,Contig14090,Contig18447,Contig2343,Contig17156,Contig433,Contig22511,Contig17176,Contig22536,Contig22556,Contig21249,Contig4122,Contig21250,Contig14942,Contig1087,Contig5441,Contig5447,Contig12309,Contig4103,Contig12326,Contig13671,Contig11007,Contig23002,Contig12368,Contig13697,Contig11049,Contig8540,Contig16762,Contig23043,Contig15442,Contig11083,Contig15439,Co…
Biological Process	cell growth	GO:0016049	3	0.262396	42	1291	Contig2368,Contig14942,Contig16780,Contig17208,Contig11936,Contig20019,Contig6647,Contig7116,Contig16876,Contig23175,Contig14229,Contig21433,Contig13850,Contig12531,Contig7020,Contig11258,Contig12598,Contig4838,Contig4631,Contig19243,Contig2998,Contig15864,Contig16356,Contig15064,Contig7533,Contig7535,Contig10219,Contig22205,Contig14607,Contig10245,Contig14611,Contig1420,Contig16447,Contig4308,Co…
Biological Process	flower development	GO:0009908	7	0.096423	50	1291	Contig5447,Contig23025,Contig12368,Contig3720,Contig19023,Contig7970,Contig9770,Contig5397,Contig23175,Contig4733,Contig19125,Contig12531,Contig14310,Contig4838,Contig16166,Contig4631,Contig12604,Contig918,Contig13996,Contig15744,Contig13142,Contig2993,Contig10913,Contig8928,Contig3238,Contig16270,Contig22985,Contig8097,Contig19348,Contig8958,Contig9428,Contig15864,Contig15878,Contig22171,Contig7…
Biological Process	circadian rhythm	GO:0007623	3	0.48505	20	1291	Contig14932,Contig4122,Contig19023,Contig20031,Contig16818,Contig16880,Contig20915,Contig21421,Contig21412,Contig19125,Contig8313,Contig14445,Contig16226,Contig11531,Contig3146,Contig12041,Contig5658,Contig8723,Contig12202,Contig12285,
Biological Process	response to light stimulus	GO:0009416	5	0.65317	102	1291	Contig5416,Contig5401,Contig2361,Contig14090,Contig20794,Contig2326,Contig5447,Contig12326,Contig12339,Contig13693,Contig23043,Contig14178,Contig11900,Contig2259,Contig3564,Contig10638,Contig22673,Contig19023,Contig20031,Contig19060,Contig16818,Contig5397,Contig23175,Contig16880,Contig16863,Contig11193,Contig19938,Contig7803,Contig21421,Contig4733,Contig20101,Contig19125,Contig12598,Contig8313,Co…
Biological Process	cell differentiation	GO:0030154	4	0.711164	77	1291	Contig14090,Contig2368,Contig17155,Contig21247,Contig5441,Contig5447,Contig8597,Contig11044,Contig15429,Contig14178,Contig17208,Contig11936,Contig22673,Contig19023,Contig20031,Contig16818,Contig11125,Contig7116,Contig7105,Contig16876,Contig4969,Contig18622,Contig17351,Contig21446,Contig20108,Contig19125,Contig5217,Contig16908,Contig7020,Contig12598,Contig5290,Contig5287,Contig3511,Contig10829,Con…
Biological Process	generation of precursor metabolites and energy	GO:0006091	4	0.616	35	1291	Contig2361,Contig15442,Contig2259,Contig3564,Contig20003,Contig12457,Contig11193,Contig4904,Contig14393,Contig16145,Contig918,Contig11378,Contig19348,Contig10116,Contig4583,Contig9458,Contig15835,Contig5085,Contig10194,Contig17624,Contig778,Contig766,Contig2674,Contig15962,Contig8034,Contig15156,Contig15159,Contig3889,Contig23612,Contig3009,Contig3087,Contig15269,Contig21118,Contig7342,Contig1530…
Biological Process	biological_process	GO:0008150	0	0.096423	1291	1291	Contig18436,Contig20752,Contig5415,Contig5416,Contig20745,Contig18428,Contig2372,Contig1042,Contig20749,Contig5400,Contig1043,Contig2377,Contig5401,Contig6736,Contig19789,Contig17129,Contig14097,Contig2361,Contig14090,Contig3697,Contig2368,Contig18468,Contig6725,Contig20768,Contig18447,Contig17119,Contig6714,Contig3670,Contig20790,Contig20794,Contig10506,Contig2343,Contig17155,Contig17156,Contig4…
Biological Process	metabolic process	GO:0008152	2	0.929658	929	1291	Contig18436,Contig20752,Contig5415,Contig5416,Contig20745,Contig18428,Contig2372,Contig1042,Contig20749,Contig5400,Contig5401,Contig6736,Contig19789,Contig14097,Contig2361,Contig14090,Contig18468,Contig6725,Contig20768,Contig6714,Contig20790,Contig20794,Contig10506,Contig2343,Contig17156,Contig4991,Contig444,Contig1002,Contig433,Contig22511,Contig10527,Contig17176,Contig3640,Contig4970,Contig1849…
Biological Process	anatomical structure development	GO:0048856	3	0.333629	308	1291	Contig5416,Contig5400,Contig17129,Contig14090,Contig2368,Contig18468,Contig20794,Contig17155,Contig17176,Contig4970,Contig22536,Contig4133,Contig14932,Contig21249,Contig21244,Contig5441,Contig6773,Contig5447,Contig12309,Contig8597,Contig14998,Contig23025,Contig12368,Contig15430,Contig23043,Contig15429,Contig15439,Contig23096,Contig9022,Contig3720,Contig14138,Contig15467,Contig18513,Contig14178,Co…
Biological Process	lipid metabolic process	GO:0006629	4	0.880195	69	1291	Contig6736,Contig20790,Contig20794,Contig10578,Contig21246,Contig5447,Contig2396,Contig14146,Contig7288,Contig21329,Contig22646,Contig20019,Contig7152,Contig7145,Contig1846,Contig7116,Contig23148,Contig23147,Contig23175,Contig17317,Contig19110,Contig22776,Contig23204,Contig7022,Contig3511,Contig996,Contig16166,Contig4630,Contig4638,Contig10886,Contig12636,Contig20262,Contig22002,Contig9555,Contig…
Biological Process	response to chemical	GO:0042221	3	0.262396	408	1291	Contig20752,Contig5400,Contig19789,Contig14097,Contig14090,Contig10506,Contig4991,Contig2326,Contig4970,Contig21205,Contig9846,Contig9849,Contig10570,Contig22555,Contig22556,Contig8509,Contig14932,Contig21249,Contig4122,Contig21244,Contig6773,Contig1067,Contig6754,Contig12326,Contig8591,Contig12339,Contig12335,Contig14998,Contig11012,Contig13693,Contig11040,Contig1919,Contig23013,Contig11049,Cont…
Biological Process	regulation of molecular function	GO:0065009	3	0.096423	48	1291	Contig14097,Contig4133,Contig10578,Contig21250,Contig23096,Contig21329,Contig23133,Contig16880,Contig17322,Contig10708,Contig17351,Contig21421,Contig20101,Contig13850,Contig6511,Contig12598,Contig3511,Contig18704,Contig4811,Contig8392,Contig10874,Contig13996,Contig20291,Contig10969,Contig5000,Contig2800,Contig18930,Contig9472,Contig4433,Contig15089,Contig21782,Contig19467,Contig18187,Contig14607,…
Biological Process	cell communication	GO:0007154	3	0.398016	191	1291	Contig5415,Contig20745,Contig5400,Contig14097,Contig2343,Contig21205,Contig9849,Contig4144,Contig14932,Contig21260,Contig1067,Contig11007,Contig12335,Contig23002,Contig11012,Contig11040,Contig13697,Contig1919,Contig16762,Contig15429,Contig7207,Contig23082,Contig14146,Contig9001,Contig7288,Contig7285,Contig18529,Contig11900,Contig17220,Contig7938,Contig7922,Contig4887,Contig11978,Contig21329,Conti…
Biological Process	response to endogenous stimulus	GO:0009719	3	0.096423	196	1291	Contig5400,Contig14090,Contig10506,Contig14932,Contig4122,Contig21244,Contig6773,Contig12335,Contig14998,Contig11012,Contig11040,Contig1919,Contig8540,Contig1911,Contig7207,Contig349,Contig23082,Contig14146,Contig7288,Contig7285,Contig11900,Contig3585,Contig17220,Contig2259,Contig7938,Contig3564,Contig7922,Contig4887,Contig11980,Contig21329,Contig22643,Contig22673,Contig13723,Contig19023,Contig66…
Biological Process	nucleobase-containing compound metabolic process	GO:0006139	5	0.122719	392	1291	Contig20752,Contig5415,Contig5416,Contig2372,Contig5400,Contig5401,Contig19789,Contig14090,Contig18468,Contig6725,Contig20768,Contig6714,Contig10506,Contig17156,Contig433,Contig10527,Contig4978,Contig9850,Contig5483,Contig21218,Contig4133,Contig21212,Contig21249,Contig21244,Contig21247,Contig14942,Contig1083,Contig5441,Contig1067,Contig13671,Contig8597,Contig12339,Contig12335,Contig14998,Contig19…
Biological Process	signal transduction	GO:0007165	5	0.262396	152	1291	Contig20745,Contig5400,Contig14097,Contig2343,Contig21205,Contig4144,Contig14932,Contig21260,Contig23002,Contig11012,Contig13697,Contig1919,Contig16762,Contig7207,Contig23082,Contig14146,Contig9001,Contig7288,Contig7285,Contig11900,Contig17220,Contig7938,Contig7922,Contig4887,Contig21329,Contig19023,Contig11103,Contig7152,Contig23147,Contig16874,Contig23175,Contig20915,Contig4927,Contig16001,Cont…

## Sheet: Table S5b
Table S5b. KEGG annotation of unigenes identified in sugarcane
Term Name	MainClass	GeneHitsInSelectedSet	AllGenesInSelectedSet	GeneHitsInBackground	AllGenesInBackground	p-value	enrichFactor	corrected p-value(BH method)	GeneListInSelectedSets
A09100 Metabolism	Metabolism	432	1664	432	1665	0.740541	1.0006	78.127	[Contig15289, Contig17469, Contig18559, Contig15286, Contig5650, Contig22934, Contig3595, Contig4442, Contig15160, Contig778, Contig10707, Contig11916, Contig7719, Contig17591, Contig4203, Contig18683, Contig21609, Contig18444, Contig16145, Contig15159, Contig20988, Contig5880, Contig15054, Contig766, Contig3585, Contig4555, Contig5885, Contig18551, Contig2016, Contig3228, Contig2259, Contig5649,…
B 09101 Carbohydrate metabolism	Metabolism	139	1664	139	1665	0.916517	1.0006	19.3385	[Contig17469, Contig17624, Contig9458, Contig2660, Contig22934, Contig15160, Contig7719, Contig22021, Contig12326, Contig15835, Contig18683, Contig10302, Contig16420, Contig16145, Contig15159, Contig20988, Contig14364, Contig11252, Contig15054, Contig23616, Contig8598, Contig20187, Contig23612, Contig3905, Contig22094, Contig10037, Contig15605, Contig11642, Contig9846, Contig12457, Contig2016, Co…
B 09105 Amino acid metabolism	Metabolism	87	1664	87	1665	0.947748	1.0006	12.4984	[Contig8443, Contig17469, Contig13021, Contig15286, Contig4122, Contig1251, Contig5970, Contig3595, Contig4761, Contig4442, Contig23304, Contig734, Contig20432, Contig10506, Contig23271, Contig17591, Contig14944, Contig12203, Contig8603, Contig8966, Contig4886, Contig18683, Contig15953, Contig19854, Contig8409, Contig16300, Contig5857, Contig3182, Contig4590, Contig6331, Contig11252, Contig4991, …
B 09102 Energy metabolism	Metabolism	76	1664	76	1665	0.954354	1.0006	8.75516	[Contig15442, Contig16776, Contig15683, Contig17624, Contig9415, Contig854, Contig22934, Contig5970, Contig2463, Contig778, Contig734, Contig7193, Contig10707, Contig11916, Contig3993, Contig11356, Contig16145, Contig15159, Contig10024, Contig16300, Contig15235, Contig5085, Contig18623, Contig5880, Contig4593, Contig11296, Contig13271, Contig766, Contig17616, Contig22845, Contig23539, Contig686, …
B 09103 Lipid metabolism	Metabolism	76	1664	76	1665	0.954354	1.0006	8.75516	[Contig8200, Contig21887, Contig54, Contig19926, Contig3791, Contig6266, Contig23148, Contig22776, Contig21246, Contig20794, Contig7719, Contig4203, Contig10103, Contig4247, Contig3993, Contig18485, Contig18683, Contig3511, Contig21609, Contig18444, Contig2985, Contig17278, Contig5857, Contig10221, Contig4590, Contig7145, Contig9320, Contig7743, Contig4630, Contig18629, Contig20187, Contig7020, C…
B 09110 Biosynthesis of other secondary metabolites	Metabolism	63	1664	63	1665	0.962162	1.0006	6.54891	[Contig13342, Contig18559, Contig54, Contig3791, Contig5650, Contig19609, Contig10390, Contig7158, Contig4761, Contig20111, Contig22972, Contig21644, Contig22850, Contig23230, Contig7719, Contig15835, Contig13732, Contig10864, Contig15953, Contig18883, Contig15631, Contig16205, Contig8034, Contig9920, Contig3585, Contig23379, Contig8351, Contig7460, Contig1002, Contig18351, Contig5448, Contig1011…
B 09106 Metabolism of other amino acids	Metabolism	50	1664	50	1665	0.96997	1.0006	4.9918	[Contig15363, Contig20594, Contig22776, Contig9175, Contig20432, Contig4247, Contig4886, Contig19336, Contig3182, Contig21118, Contig11252, Contig9369, Contig20187, Contig8591, Contig3905, Contig10436, Contig11722, Contig3700, Contig15720, Contig673, Contig16435, Contig16359, Contig9398, Contig676, Contig21660, Contig23055, Contig23491, Contig19672, Contig17054, Contig13119, Contig2400, Contig170…
00010 Glycolysis / Gluconeogenesis	Metabolism	44	1664	44	1665	0.973574	1.0006	4.56498	[Contig12131, Contig17624, Contig5872, Contig9458, Contig16616, Contig11380, Contig6266, Contig22934, Contig12326, Contig15835, Contig2400, Contig15855, Contig16045, Contig16122, Contig16145, Contig18820, Contig2207, Contig7342, Contig7243, Contig4590, Contig15156, Contig8034, Contig10481, Contig22845, Contig3087, Contig23616, Contig21632, Contig23612, Contig5, Contig6151, Contig21261, Contig1081…
00940 Phenylpropanoid biosynthesis	Metabolism	42	1664	42	1665	0.974775	1.0006	4.47125	[Contig18932, Contig13342, Contig9398, Contig18559, Contig16438, Contig5553, Contig5650, Contig19609, Contig10390, Contig7158, Contig20111, Contig22598, Contig22972, Contig22556, Contig7491, Contig22850, Contig23230, Contig23055, Contig23491, Contig19672, Contig17054, Contig13732, Contig13874, Contig5911, Contig16125, Contig15631, Contig4052, Contig16226, Contig16205, Contig8213, Contig7460, Cont…
B 09108 Metabolism of cofactors and vitamins	Metabolism	41	1664	41	1665	0.975375	1.0006	4.37881	[Contig15101, Contig9278, Contig17526, Contig54, Contig4022, Contig3595, Contig20432, Contig4707, Contig15519, Contig13319, Contig19110, Contig6427, Contig10886, Contig2400, Contig13733, Contig15953, Contig8829, Contig16188, Contig3513, Contig16027, Contig5164, Contig16205, Contig540, Contig15132, Contig766, Contig587, Contig8257, Contig8351, Contig20003, Contig2190, Contig23256, Contig11749, Con…
00190 Oxidative phosphorylation	Metabolism	29	1664	29	1665	0.982583	1.0006	3.83935	[Contig15442, Contig16776, Contig15683, Contig9415, Contig854, Contig4583, Contig3210, Contig778, Contig23443, Contig10707, Contig11916, Contig15859, Contig11356, Contig2489, Contig17013, Contig15159, Contig5085, Contig5880, Contig4593, Contig20325, Contig17879, Contig766, Contig17616, Contig23539, Contig6036, Contig22150, Contig2674, Contig18551, Contig12699]
B 09109 Metabolism of terpenoids and polyketides	Metabolism	27	1664	27	1665	0.983784	1.0006	3.70676	[Contig12295, Contig15187, Contig16318, Contig13281, Contig23175, Contig21393, Contig2400, Contig11018, Contig17550, Contig18683, Contig2644, Contig15216, Contig5857, Contig5758, Contig7145, Contig4352, Contig4574, Contig709, Contig15807, Contig19262, Contig5447, Contig10692, Contig10230, Contig19326, Contig9707, Contig13267, Contig15323]
00500 Starch and sucrose metabolism	Metabolism	23	1664	23	1665	0.986186	1.0006	3.30294	[Contig20988, Contig14046, Contig8034, Contig9398, Contig8264, Contig9458, Contig1241, Contig2660, Contig6684, Contig8598, Contig23055, Contig16392, Contig23491, Contig19672, Contig17054, Contig15835, Contig11722, Contig5226, Contig2016, Contig13874, Contig1985, Contig15962, Contig7518]
00620 Pyruvate metabolism	Metabolism	23	1664	23	1665	0.986186	1.0006	3.30294	[Contig7342, Contig4590, Contig8210, Contig5872, Contig3791, Contig7896, Contig11380, Contig6266, Contig5970, Contig5, Contig7719, Contig10697, Contig11203, Contig15605, Contig12326, Contig2400, Contig9846, Contig18683, Contig15855, Contig16122, Contig3889, Contig5857, Contig2207]
00710 Carbon fixation in photosynthetic organisms	Metabolism	22	1664	22	1665	0.986787	1.0006	3.20326	[Contig15156, Contig4450, Contig11296, Contig17624, Contig7765, Contig22845, Contig3087, Contig686, Contig22934, Contig5970, Contig2463, Contig5, Contig10803, Contig9309, Contig10116, Contig12258, Contig2699, Contig5506, Contig295, Contig16145, Contig2207, Contig3009]
00051 Fructose and mannose metabolism	Metabolism	21	1664	21	1665	0.987387	1.0006	3.10953	[Contig7243, Contig12131, Contig8034, Contig17624, Contig16229, Contig3087, Contig23612, Contig21187, Contig21197, Contig23542, Contig13839, Contig12634, Contig15835, Contig15867, Contig4666, Contig10302, Contig18730, Contig16145, Contig15269, Contig15962, Contig3009]
00520 Amino sugar and nucleotide sugar metabolism	Metabolism	21	1664	21	1665	0.987387	1.0006	3.10953	[Contig8443, Contig14782, Contig8034, Contig4174, Contig15054, Contig9458, Contig610, Contig15160, Contig727, Contig23142, Contig10037, Contig8935, Contig15835, Contig12357, Contig12875, Contig4666, Contig10302, Contig1985, Contig16058, Contig15962, Contig7518]
00270 Cysteine and methionine metabolism	Metabolism	20	1664	20	1665	0.987988	1.0006	2.93613	[Contig673, Contig3182, Contig1251, Contig11380, Contig9369, Contig5970, Contig4761, Contig23304, Contig8351, Contig23120, Contig18051, Contig10436, Contig10116, Contig8603, Contig6754, Contig15953, Contig2974, Contig16300, Contig16048, Contig11365]
00480 Glutathione metabolism	Metabolism	19	1664	19	1665	0.988589	1.0006	2.89711	[Contig673, Contig15552, Contig21118, Contig16359, Contig676, Contig22986, Contig23276, Contig21660, Contig8591, Contig23164, Contig13119, Contig11546, Contig17011, Contig15702, Contig3973, Contig14533, Contig15720, Contig18534, Contig19336]
00630 Glyoxylate and dicarboxylate metabolism	Metabolism	17	1664	17	1665	0.98979	1.0006	2.78461	[Contig16027, Contig17469, Contig4450, Contig4122, Contig5872, Contig5970, Contig2463, Contig14709, Contig3905, Contig22094, Contig3146, Contig11642, Contig10633, Contig18683, Contig16001, Contig12399, Contig5857]
00280 Valine, leucine and isoleucine degradation	Metabolism	17	1664	17	1665	0.98979	1.0006	2.78461	[Contig11252, Contig13021, Contig17758, Contig1251, Contig5321, Contig9346, Contig20262, Contig8351, Contig20686, Contig1506, Contig2400, Contig18683, Contig19854, Contig8409, Contig2778, Contig5857, Contig7803]
00250 Alanine, aspartate and glutamate metabolism	Metabolism	17	1664	17	1665	0.98979	1.0006	2.78461	[Contig8443, Contig16435, Contig4991, Contig1251, Contig686, Contig15261, Contig9467, Contig4761, Contig20177, Contig734, Contig22094, Contig9309, Contig13107, Contig10116, Contig12203, Contig10445, Contig14566]
00564 Glycerophospholipid metabolism	Metabolism	16	1664	16	1665	0.99039	1.0006	2.67913	[Contig3493, Contig17317, Contig21887, Contig2395, Contig9555, Contig22776, Contig7020, Contig22541, Contig12636, Contig4247, Contig19234, Contig16550, Contig11930, Contig14557, Contig17278, Contig1326]
B 09104 Nucleotide metabolism	Metabolism	15	1664	15	1665	0.990991	1.0006	2.58147	[Contig5041, Contig15640, Contig540, Contig205, Contig52, Contig16639, Contig5684, Contig20177, Contig21167, Contig426, Contig15092, Contig14405, Contig12203, Contig10445, Contig9409]
00561 Glycerolipid metabolism	Metabolism	15	1664	15	1665	0.990991	1.0006	2.58147	[Contig17317, Contig21887, Contig19926, Contig2395, Contig6266, Contig8423, Contig14172, Contig21246, Contig10697, Contig2400, Contig16550, Contig11930, Contig18444, Contig16432, Contig3988]
00030 Pentose phosphate pathway	Metabolism	14	1664	14	1665	0.991592	1.0006	2.52079	[Contig7243, Contig12131, Contig21118, Contig11296, Contig7765, Contig9458, Contig23612, Contig10803, Contig15867, Contig18730, Contig295, Contig16145, Contig15269, Contig3009]
00460 Cyanoamino acid metabolism	Metabolism	14	1664	14	1665	0.991592	1.0006	2.52079	[Contig16027, Contig9398, Contig15363, Contig21253, Contig3905, Contig23055, Contig16392, Contig23491, Contig19672, Contig17054, Contig11722, Contig12399, Contig13874, Contig3700]
00330 Arginine and proline metabolism	Metabolism	14	1664	14	1665	0.991592	1.0006	2.52079	[Contig673, Contig4761, Contig20432, Contig10506, Contig16282, Contig14944, Contig10116, Contig2400, Contig6754, Contig4886, Contig8829, Contig2974, Contig1237, Contig15688]
00052 Galactose metabolism	Metabolism	14	1664	14	1665	0.991592	1.0006	2.52079	[Contig7243, Contig12131, Contig7472, Contig8034, Contig8423, Contig23612, Contig727, Contig15835, Contig15867, Contig18730, Contig1985, Contig15269, Contig15962, Contig3988]
00195 Photosynthesis	Metabolism	13	1664	13	1665	0.992192	1.0006	2.40635	[Contig18623, Contig20644, Contig2361, Contig7258, Contig16958, Contig23443, Contig3884, Contig3993, Contig11378, Contig2674, Contig5885, Contig10024, Contig15235]
00400 Phenylalanine, tyrosine and tryptophan biosynthesis	Metabolism	13	1664	13	1665	0.992192	1.0006	2.40635	[Contig6331, Contig18857, Contig15286, Contig4761, Contig9072, Contig17591, Contig13902, Contig10116, Contig8966, Contig15953, Contig592, Contig18864, Contig11784]
B 09107 Glycan biosynthesis and metabolism	Metabolism	13	1664	13	1665	0.992192	1.0006	2.40635	[Contig15289, Contig9520, Contig8423, Contig2396, Contig610, Contig723, Contig22002, Contig7161, Contig6635, Contig10578, Contig8818, Contig2985, Contig3988]
00941 Flavonoid biosynthesis	Metabolism	12	1664	12	1665	0.992793	1.0006	2.25247	[Contig4054, Contig9920, Contig3585, Contig8213, Contig22972, Contig5448, Contig1002, Contig13732, Contig21644, Contig7460, Contig7491, Contig22850]
00562 Inositol phosphate metabolism	Metabolism	11	1664	11	1665	0.993393	1.0006	2.22985	[Contig17624, Contig10810, Contig3087, Contig16979, Contig9555, Contig22566, Contig7690, Contig6151, Contig16420, Contig16079, Contig1326]
00230 Purine metabolism	Metabolism	10	1664	10	1665	0.993994	1.0006	2.14013	[Contig15640, Contig540, Contig52, Contig16639, Contig5684, Contig20177, Contig14405, Contig426, Contig10445, Contig9409]
00062 Fatty acid elongation	Metabolism	10	1664	10	1665	0.993994	1.0006	2.14013	[Contig6165, Contig9320, Contig7743, Contig4630, Contig4203, Contig12107, Contig18268, Contig6360, Contig7042, Contig10221]
00640 Propanoate metabolism	Metabolism	10	1664	10	1665	0.993994	1.0006	2.14013	[Contig11252, Contig1506, Contig7719, Contig5872, Contig3791, Contig11380, Contig9346, Contig20187, Contig12457, Contig7803]
00061 Fatty acid biosynthesis	Metabolism	10	1664	10	1665	0.993994	1.0006	2.14013	[Contig8200, Contig6287, Contig5509, Contig7719, Contig17879, Contig54, Contig17758, Contig3791, Contig23148, Contig7812]
00770 Pantothenate and CoA biosynthesis	Metabolism	10	1664	10	1665	0.993994	1.0006	2.14013	[Contig17526, Contig4707, Contig587, Contig3595, Contig19110, Contig2400, Contig8351, Contig8829, Contig13244, Contig20432]
00945 Stilbenoid, diarylheptanoid and gingerol biosynthesis	Metabolism	10	1664	10	1665	0.993994	1.0006	2.14013	[Contig8213, Contig22972, Contig23379, Contig5448, Contig1002, Contig13732, Contig15337, Contig7460, Contig7491, Contig22850]
00592 alpha-Linolenic acid metabolism	Metabolism	9	1664	9	1665	0.994595	1.0006	1.97981	[Contig4590, Contig18629, Contig10103, Contig20187, Contig19234, Contig16122, Contig16166, Contig18532, Contig4638]
00053 Ascorbate and aldarate metabolism	Metabolism	9	1664	9	1665	0.994595	1.0006	1.97981	[Contig14364, Contig22021, Contig6266, Contig10037, Contig10697, Contig2400, Contig12357, Contig15702, Contig2644]
00410 beta-Alanine metabolism	Metabolism	9	1664	9	1665	0.994595	1.0006	1.97981	[Contig16435, Contig11252, Contig9346, Contig20187, Contig2400, Contig4886, Contig8829, Contig13244, Contig20432]
00220 Arginine biosynthesis	Metabolism	9	1664	9	1665	0.994595	1.0006	1.97981	[Contig686, Contig9467, Contig4761, Contig22094, Contig9309, Contig10116, Contig734, Contig16532, Contig14652]
00071 Fatty acid degradation	Metabolism	9	1664	9	1665	0.994595	1.0006	1.97981	[Contig4590, Contig6287, Contig10103, Contig20187, Contig2400, Contig18683, Contig16122, Contig14830, Contig5857]
00240 Pyrimidine metabolism	Metabolism	8	1664	8	1665	0.995195	1.0006	1.87488	[Contig5041, Contig540, Contig205, Contig5684, Contig21167, Contig426, Contig12203, Contig15092]
00920 Sulfur metabolism	Metabolism	8	1664	8	1665	0.995195	1.0006	1.87488	[Contig13271, Contig18051, Contig9369, Contig15180, Contig13400, Contig16300, Contig7193, Contig16048]
00900 Terpenoid backbone biosynthesis	Metabolism	8	1664	8	1665	0.995195	1.0006	1.87488	[Contig709, Contig15807, Contig11018, Contig17550, Contig18683, Contig2644, Contig9707, Contig5857]
00380 Tryptophan metabolism	Metabolism	7	1664	7	1665	0.995796	1.0006	1.79584	[Contig4122, Contig3146, Contig2400, Contig18683, Contig15744, Contig15688, Contig5857]
00040 Pentose and glucuronate interconversions	Metabolism	7	1664	7	1665	0.995796	1.0006	1.79584	[Contig16229, Contig6266, Contig6750, Contig5265, Contig10037, Contig10697, Contig1985]
00650 Butanoate metabolism	Metabolism	7	1664	7	1665	0.995796	1.0006	1.79584	[Contig16435, Contig4991, Contig5321, Contig10633, Contig18683, Contig2778, Contig5857]
00100 Steroid biosynthesis	Metabolism	7	1664	7	1665	0.995796	1.0006	1.79584	[Contig7145, Contig20019, Contig4574, Contig23204, Contig3993, Contig5885, Contig13597]
00600 Sphingolipid metabolism	Metabolism	7	1664	7	1665	0.995796	1.0006	1.79584	[Contig996, Contig8423, Contig4414, Contig3511, Contig2985, Contig3988, Contig20794]
00908 Zeatin biosynthesis	Metabolism	7	1664	7	1665	0.995796	1.0006	1.79584	[Contig15187, Contig16318, Contig21393, Contig4352, Contig19262, Contig15216, Contig15323]
00350 Tyrosine metabolism	Metabolism	6	1664	6	1665	0.996396	1.0006	1.68192	[Contig4590, Contig23271, Contig4761, Contig10116, Contig16122, Contig15953]
00860 Porphyrin and chlorophyll metabolism	Metabolism	6	1664	6	1665	0.996396	1.0006	1.68192	[Contig766, Contig8257, Contig15726, Contig4555, Contig3228, Contig20003]
00290 Valine, leucine and isoleucine biosynthesis	Metabolism	6	1664	6	1665	0.996396	1.0006	1.68192	[Contig17526, Contig4707, Contig7896, Contig3595, Contig15605, Contig8351]
00020 Citrate cycle (TCA cycle)	Metabolism	6	1664	6	1665	0.996396	1.0006	1.68192	[Contig5970, Contig12326, Contig13119, Contig12457, Contig15855, Contig15159]
00260 Glycine, serine and threonine metabolism	Metabolism	6	1664	6	1665	0.996396	1.0006	1.68192	[Contig16027, Contig17469, Contig3905, Contig9475, Contig1251, Contig12399]
00565 Ether lipid metabolism	Metabolism	5	1664	5	1665	0.996997	1.0006	1.5699	[Contig3493, Contig21887, Contig9555, Contig19234, Contig1326]
00450 Selenocompound metabolism	Metabolism	5	1664	5	1665	0.996997	1.0006	1.5699	[Contig3182, Contig9369, Contig20594, Contig9175, Contig16048]
00760 Nicotinate and nicotinamide metabolism	Metabolism	5	1664	5	1665	0.996997	1.0006	1.5699	[Contig540, Contig15519, Contig3522, Contig13733, Contig3513]
00510 N-Glycan biosynthesis	Metabolism	5	1664	5	1665	0.996997	1.0006	1.5699	[Contig2396, Contig6635, Contig723, Contig10578, Contig7161]
00360 Phenylalanine metabolism	Metabolism	4	1664	4	1665	0.997598	1.0006	1.49286	[Contig4761, Contig10116, Contig15953, Contig15688]
00590 Arachidonic acid metabolism	Metabolism	4	1664	4	1665	0.997598	1.0006	1.49286	[Contig23164, Contig19234, Contig3973, Contig21609]
00670 One carbon pool by folate	Metabolism	4	1664	4	1665	0.997598	1.0006	1.49286	[Contig16027, Contig3905, Contig4022, Contig12399]
00130 Ubiquinone and other terpenoid-quinone biosynthesis	Metabolism	4	1664	4	1665	0.997598	1.0006	1.49286	[Contig5164, Contig16205, Contig15953, Contig2190]
00780 Biotin metabolism	Metabolism	4	1664	4	1665	0.997598	1.0006	1.49286	[Contig15101, Contig5509, Contig54, Contig13464]
00310 Lysine degradation	Metabolism	4	1664	4	1665	0.997598	1.0006	1.49286	[Contig4904, Contig2400, Contig18683, Contig5857]
00563 Glycosylphosphatidylinositol (GPI)-anchor biosynthesis	Metabolism	4	1664	4	1665	0.997598	1.0006	1.49286	[Contig15289, Contig10578, Contig8818, Contig22002]
00073 Cutin, suberine and wax biosynthesis	Metabolism	4	1664	4	1665	0.997598	1.0006	1.49286	[Contig13683, Contig678, Contig19786, Contig14830]
00960 Tropane, piperidine and pyridine alkaloid biosynthesis	Metabolism	4	1664	4	1665	0.997598	1.0006	1.49286	[Contig4761, Contig10116, Contig15953, Contig18883]
00906 Carotenoid biosynthesis	Metabolism	4	1664	4	1665	0.997598	1.0006	1.49286	[Contig13281, Contig10692, Contig13267, Contig5758]
00790 Folate biosynthesis	Metabolism	3	1664	3	1665	0.998198	1.0006	1.38566	[Contig13319, Contig6427, Contig16188]
00910 Nitrogen metabolism	Metabolism	3	1664	3	1665	0.998198	1.0006	1.38566	[Contig9467, Contig22094, Contig734]
00950 Isoquinoline alkaloid biosynthesis	Metabolism	3	1664	3	1665	0.998198	1.0006	1.38566	[Contig4761, Contig10116, Contig15953]
00524 Neomycin, kanamycin and gentamicin biosynthesis	Metabolism	3	1664	3	1665	0.998198	1.0006	1.38566	[Contig8034, Contig15835, Contig15962]
00997 Biosynthesis of various secondary metabolites - part 3	Metabolism	3	1664	3	1665	0.998198	1.0006	1.38566	[Contig23120, Contig10864, Contig11365]
00196 Photosynthesis - antenna proteins	Metabolism	3	1664	3	1665	0.998198	1.0006	1.38566	[Contig11193, Contig2259, Contig9142]
00591 Linoleic acid metabolism	Metabolism	3	1664	3	1665	0.998198	1.0006	1.38566	[Contig19234, Contig18485, Contig4638]
00513 Various types of N-glycan biosynthesis	Metabolism	3	1664	3	1665	0.998198	1.0006	1.38566	[Contig610, Contig723, Contig7161]
01040 Biosynthesis of unsaturated fatty acids	Metabolism	3	1664	3	1665	0.998198	1.0006	1.38566	[Contig8200, Contig4630, Contig20187]
00603 Glycosphingolipid biosynthesis - globo and isoglobo series	Metabolism	3	1664	3	1665	0.998198	1.0006	1.38566	[Contig8423, Contig610, Contig3988]
00904 Diterpenoid biosynthesis	Metabolism	3	1664	3	1665	0.998198	1.0006	1.38566	[Contig23175, Contig12295, Contig10230]
00750 Vitamin B6 metabolism	Metabolism	2	1664	2	1665	0.998799	1.0006	1.25444	[Contig9278, Contig23256]
00909 Sesquiterpenoid and triterpenoid biosynthesis	Metabolism	2	1664	2	1665	0.998799	1.0006	1.25444	[Contig7145, Contig4574]
00785 Lipoic acid metabolism	Metabolism	2	1664	2	1665	0.998799	1.0006	1.25444	[Contig15132, Contig10886]
00905 Brassinosteroid biosynthesis	Metabolism	2	1664	2	1665	0.998799	1.0006	1.25444	[Contig5447, Contig19326]
00511 Other glycan degradation	Metabolism	2	1664	2	1665	0.998799	1.0006	1.25444	[Contig610, Contig2985]
00944 Flavone and flavonol biosynthesis	Metabolism	2	1664	2	1665	0.998799	1.0006	1.25444	[Contig4054, Contig3585]
00254 Aflatoxin biosynthesis	Metabolism	2	1664	2	1665	0.998799	1.0006	1.25444	[Contig7719, Contig3791]
00300 Lysine biosynthesis	Metabolism	2	1664	2	1665	0.998799	1.0006	1.25444	[Contig4904, Contig4442]
00440 Phosphonate and phosphinate metabolism	Metabolism	2	1664	2	1665	0.998799	1.0006	1.25444	[Contig4247, Contig22776]
00531 Glycosaminoglycan degradation	Metabolism	1	1664	1	1665	0.999399	1.0006	1.13373	[Contig610]
00470 D-Amino acid metabolism	Metabolism	1	1664	1	1665	0.999399	1.0006	1.13373	[Contig10436]
00514 Other types of O-glycan biosynthesis	Metabolism	1	1664	1	1665	0.999399	1.0006	1.13373	[Contig9520]
00430 Taurine and hypotaurine metabolism	Metabolism	1	1664	1	1665	0.999399	1.0006	1.13373	[Contig16435]
00998 Biosynthesis of various secondary metabolites - part 2	Metabolism	1	1664	1	1665	0.999399	1.0006	1.13373	[Contig22587]
00966 Glucosinolate biosynthesis	Metabolism	1	1664	1	1665	0.999399	1.0006	1.13373	[Contig8351]
00730 Thiamine metabolism	Metabolism	1	1664	1	1665	0.999399	1.0006	1.13373	[Contig11749]
00903 Limonene and pinene degradation	Metabolism	1	1664	1	1665	0.999399	1.0006	1.13373	[Contig2400]
00333 Prodigiosin biosynthesis	Metabolism	1	1664	1	1665	0.999399	1.0006	1.13373	[Contig54]
00340 Histidine metabolism	Metabolism	1	1664	1	1665	0.999399	1.0006	1.13373	[Contig2400]
00604 Glycosphingolipid biosynthesis - ganglio series	Metabolism	1	1664	1	1665	0.999399	1.0006	1.13373	[Contig610]
A09120 Genetic Information Processing	Genetic Information Processing	386	1664	386	1665	0.768168	1.0006	54.0278	[Contig3593, Contig3233, Contig657, Contig10948, Contig13, Contig16021, Contig19772, Contig22927, Contig5520, Contig6610, Contig1043, Contig21710, Contig4433, Contig6853, Contig5401, Contig7828, Contig19886, Contig16257, Contig17249, Contig18219, Contig4782, Contig14097, Contig3330, Contig15063, Contig21867, Contig4663, Contig510, Contig22951, Contig10969, Contig7819, Contig11935, Contig7813, Con…
B 09122 Translation	Genetic Information Processing	174	1664	174	1665	0.895495	1.0006	37.7899	[Contig7673, Contig14474, Contig5371, Contig17748, Contig3233, Contig21209, Contig16937, Contig20594, Contig657, Contig23107, Contig7152, Contig3915, Contig23590, Contig13, Contig15439, Contig16021, Contig17870, Contig10264, Contig18842, Contig2305, Contig5483, Contig5085, Contig22927, Contig14483, Contig13153, Contig127, Contig5520, Contig7028, Contig22009, Contig1043, Contig23456, Contig22643, …
B 09123 Folding, sorting and degradation	Genetic Information Processing	145	1664	145	1665	0.912913	1.0006	24.0781	[Contig6187, Contig15440, Contig20915, Contig3593, Contig9216, Contig9170, Contig9691, Contig10948, Contig2827, Contig20480, Contig14507, Contig3751, Contig10148, Contig19772, Contig12443, Contig9964, Contig8754, Contig3068, Contig23616, Contig17739, Contig23612, Contig21710, Contig21039, Contig4433, Contig8878, Contig3624, Contig373, Contig4954, Contig16831, Contig14012, Contig5074, Contig10570,…
03010 Ribosome	Genetic Information Processing	95	1664	95	1665	0.942943	1.0006	14.2115	[Contig4361, Contig9932, Contig17748, Contig3233, Contig1495, Contig657, Contig23107, Contig3915, Contig18361, Contig23590, Contig22182, Contig11434, Contig17274, Contig15439, Contig17671, Contig17870, Contig10264, Contig11793, Contig18842, Contig10101, Contig2305, Contig6011, Contig5085, Contig14286, Contig14483, Contig13153, Contig7225, Contig5520, Contig22009, Contig17539, Contig16967, Contig1…
B 09121 Transcription	Genetic Information Processing	64	1664	64	1665	0.961562	1.0006	6.76298	[Contig9850, Contig16812, Contig8567, Contig257, Contig4244, Contig17827, Contig20353, Contig19098, Contig8649, Contig22927, Contig127, Contig6610, Contig9964, Contig22889, Contig19716, Contig23219, Contig2694, Contig21475, Contig14319, Contig6853, Contig11326, Contig7828, Contig14358, Contig4910, Contig15127, Contig7627, Contig9432, Contig5394, Contig22316, Contig5430, Contig9875, Contig21867, C…
04141 Protein processing in endoplasmic reticulum	Genetic Information Processing	51	1664	51	1665	0.969369	1.0006	5.11342	[Contig17149, Contig15122, Contig20915, Contig9691, Contig3158, Contig3751, Contig13975, Contig12001, Contig17898, Contig3068, Contig22048, Contig723, Contig11848, Contig3664, Contig4433, Contig8878, Contig2975, Contig4954, Contig19447, Contig16851, Contig16831, Contig10570, Contig16557, Contig14097, Contig15461, Contig7017, Contig7333, Contig2320, Contig6443, Contig7292, Contig10969, Contig2209,…
03040 Spliceosome	Genetic Information Processing	46	1664	46	1665	0.972372	1.0006	4.77141	[Contig9850, Contig5394, Contig22316, Contig8567, Contig257, Contig5430, Contig9875, Contig21867, Contig1076, Contig17827, Contig912, Contig22951, Contig23129, Contig3737, Contig18381, Contig19113, Contig18266, Contig16286, Contig2205, Contig8826, Contig22927, Contig127, Contig9964, Contig22889, Contig19716, Contig2694, Contig21011, Contig21378, Contig23279, Contig2836, Contig19060, Contig18095, …
04120 Ubiquitin mediated proteolysis	Genetic Information Processing	38	1664	38	1665	0.977177	1.0006	4.20784	[Contig18657, Contig5074, Contig9233, Contig20915, Contig15461, Contig16318, Contig5310, Contig2320, Contig9170, Contig19295, Contig1012, Contig3751, Contig11895, Contig4820, Contig10148, Contig19211, Contig13975, Contig19772, Contig16286, Contig12443, Contig1115, Contig17973, Contig14366, Contig344, Contig14022, Contig6394, Contig4133, Contig9742, Contig21178, Contig21710, Contig20169, Contig119…
03018 RNA degradation	Genetic Information Processing	36	1664	36	1665	0.978378	1.0006	4.0478	[Contig12131, Contig8662, Contig20854, Contig22976, Contig21023, Contig20696, Contig7819, Contig10948, Contig14507, Contig20280, Contig6129, Contig15516, Contig14942, Contig17156, Contig17399, Contig59, Contig7243, Contig21618, Contig21238, Contig10481, Contig8711, Contig9964, Contig22548, Contig8754, Contig23616, Contig2694, Contig23612, Contig9383, Contig19180, Contig13906, Contig20291, Contig9…
03013 Nucleocytoplasmic transport	Genetic Information Processing	31	1664	31	1665	0.981381	1.0006	3.90701	[Contig15883, Contig14474, Contig11065, Contig8567, Contig4663, Contig16937, Contig6382, Contig18381, Contig7813, Contig3697, Contig13, Contig16021, Contig12001, Contig14201, Contig22927, Contig127, Contig5441, Contig21631, Contig4094, Contig2959, Contig13628, Contig14415, Contig9868, Contig5742, Contig5401, Contig1762, Contig12259, Contig10033, Contig19886, Contig8639, Contig16257]
03015 mRNA surveillance pathway	Genetic Information Processing	25	1664	25	1665	0.984985	1.0006	3.52257	[Contig5176, Contig9992, Contig5394, Contig16999, Contig8567, Contig15063, Contig21209, Contig20555, Contig7152, Contig18381, Contig7813, Contig16124, Contig1811, Contig17876, Contig20645, Contig22927, Contig18903, Contig7028, Contig13967, Contig10215, Contig14415, Contig1762, Contig14059, Contig8717, Contig8639]
B 09124 Replication and repair	Genetic Information Processing	24	1664	24	1665	0.985586	1.0006	3.35417	[Contig5064, Contig15234, Contig5074, Contig19824, Contig8792, Contig3068, Contig18927, Contig22417, Contig21944, Contig1186, Contig10092, Contig22722, Contig21578, Contig10638, Contig12439, Contig19694, Contig19630, Contig10016, Contig12432, Contig14688, Contig13697, Contig4338, Contig18344, Contig17786]
03008 Ribosome biogenesis in eukaryotes	Genetic Information Processing	21	1664	21	1665	0.987387	1.0006	3.10953	[Contig12285, Contig7673, Contig11065, Contig5371, Contig11394, Contig3330, Contig579, Contig7611, Contig477, Contig21933, Contig23129, Contig8274, Contig9383, Contig21421, Contig18095, Contig17084, Contig16880, Contig5732, Contig19423, Contig7407, Contig2459]
03050 Proteasome	Genetic Information Processing	21	1664	21	1665	0.987387	1.0006	3.10953	[Contig6187, Contig21249, Contig15440, Contig17812, Contig3593, Contig9216, Contig18927, Contig17739, Contig22511, Contig9070, Contig21039, Contig23013, Contig20480, Contig11935, Contig2553, Contig15878, Contig2699, Contig3624, Contig5902, Contig15864, Contig6637]
03020 RNA polymerase	Genetic Information Processing	13	1664	13	1665	0.992192	1.0006	2.40635	[Contig20369, Contig16812, Contig6610, Contig23219, Contig4244, Contig21475, Contig20353, Contig22583, Contig19098, Contig14358, Contig14533, Contig18534, Contig15532]
03440 Homologous recombination	Genetic Information Processing	13	1664	13	1665	0.992192	1.0006	2.40635	[Contig5064, Contig19824, Contig18927, Contig22417, Contig1186, Contig10092, Contig21578, Contig12439, Contig12432, Contig13697, Contig4338, Contig18344, Contig17786]
03420 Nucleotide excision repair	Genetic Information Processing	11	1664	11	1665	0.993393	1.0006	2.22985	[Contig10638, Contig5074, Contig3068, Contig22417, Contig1186, Contig12439, Contig19630, Contig22722, Contig12432, Contig18344, Contig17786]
03030 DNA replication	Genetic Information Processing	11	1664	11	1665	0.993393	1.0006	2.22985	[Contig22417, Contig21944, Contig1186, Contig12439, Contig19694, Contig19630, Contig12432, Contig14688, Contig4338, Contig18344, Contig17786]
00970 Aminoacyl-tRNA biosynthesis	Genetic Information Processing	10	1664	10	1665	0.993994	1.0006	2.14013	[Contig5142, Contig5483, Contig1083, Contig6895, Contig4022, Contig10093, Contig3431, Contig20594, Contig5309, Contig6725]
03430 Mismatch repair	Genetic Information Processing	8	1664	8	1665	0.995195	1.0006	1.87488	[Contig22417, Contig1186, Contig12439, Contig19630, Contig12432, Contig4338, Contig18344, Contig17786]
03410 Base excision repair	Genetic Information Processing	6	1664	6	1665	0.996396	1.0006	1.68192	[Contig15234, Contig8792, Contig12439, Contig10016, Contig12432, Contig14688]
04130 SNARE interactions in vesicular transport	Genetic Information Processing	5	1664	5	1665	0.996997	1.0006	1.5699	[Contig16445, Contig14012, Contig2827, Contig22873, Contig186]
03022 Basal transcription factors	Genetic Information Processing	5	1664	5	1665	0.996997	1.0006	1.5699	[Contig9432, Contig8649, Contig547, Contig2800, Contig5988]
03060 Protein export	Genetic Information Processing	4	1664	4	1665	0.997598	1.0006	1.49286	[Contig7063, Contig373, Contig15588, Contig1832]
03450 Non-homologous end-joining	Genetic Information Processing	3	1664	3	1665	0.998198	1.0006	1.38566	[Contig5064, Contig19824, Contig14688]
04122 Sulfur relay system	Genetic Information Processing	2	1664	2	1665	0.998799	1.0006	1.25444	[Contig18051, Contig18780]
A09130 Environmental Information Processing	Environmental Information Processing	86	1664	86	1665	0.948348	1.0006	11.7707	[Contig14310, Contig21329, Contig17820, Contig19449, Contig15089, Contig15881, Contig13142, Contig4122, Contig15163, Contig16979, Contig21046, Contig8164, Contig5290, Contig21245, Contig2946, Contig4927, Contig10706, Contig18044, Contig4642, Contig4887, Contig6904, Contig19730, Contig16420, Contig780, Contig16025, Contig8036, Contig16203, Contig16721, Contig20668, Contig20309, Contig5400, Contig2…
B 09132 Signal transduction	Environmental Information Processing	84	1664	84	1665	0.94955	1.0006	10.545	[Contig14310, Contig21329, Contig17820, Contig15089, Contig15881, Contig4122, Contig15163, Contig16979, Contig21046, Contig8164, Contig5290, Contig21245, Contig2946, Contig4927, Contig10706, Contig18044, Contig4642, Contig4887, Contig6904, Contig19730, Contig16420, Contig780, Contig16025, Contig8036, Contig16203, Contig16721, Contig20668, Contig20309, Contig5400, Contig249, Contig6970, Contig7344…
04075 Plant hormone signal transduction	Environmental Information Processing	54	1664	54	1665	0.967568	1.0006	5.67102	[Contig14310, Contig21329, Contig17820, Contig15089, Contig21046, Contig8164, Contig5290, Contig4927, Contig4887, Contig6904, Contig19730, Contig780, Contig8036, Contig16721, Contig20309, Contig5400, Contig249, Contig6970, Contig7344, Contig16408, Contig21032, Contig21870, Contig22252, Contig15607, Contig14998, Contig10512, Contig16694, Contig4636, Contig2656, Contig18338, Contig15186, Contig1911…
04016 MAPK signaling pathway - plant	Environmental Information Processing	39	1664	39	1665	0.976577	1.0006	4.29287	[Contig21329, Contig21749, Contig15089, Contig15881, Contig15186, Contig4122, Contig15163, Contig1196, Contig4464, Contig8164, Contig5290, Contig21245, Contig2946, Contig4927, Contig10706, Contig18044, Contig4642, Contig13996, Contig7975, Contig14763, Contig16025, Contig3218, Contig16203, Contig20668, Contig5684, Contig20661, Contig22786, Contig22766, Contig21037, Contig9580, Contig18352, Contig5…
04070 Phosphatidylinositol signaling system	Environmental Information Processing	10	1664	10	1665	0.993994	1.0006	2.14013	[Contig16203, Contig2946, Contig16979, Contig4464, Contig18352, Contig22566, Contig11930, Contig17222, Contig7690, Contig16420]
02010 ABC transporters	Environmental Information Processing	2	1664	2	1665	0.998799	1.0006	1.25444	[Contig19449, Contig13142]
B 09131 Membrane transport	Environmental Information Processing	2	1664	2	1665	0.998799	1.0006	1.25444	[Contig19449, Contig13142]
B 09141 Transport and catabolism	Cellular Processes	81	1664	81	1665	0.951351	1.0006	10.0368	[Contig5176, Contig16776, Contig10391, Contig4122, Contig7116, Contig5851, Contig2265, Contig21446, Contig7152, Contig14709, Contig2827, Contig12527, Contig11995, Contig12326, Contig9737, Contig13898, Contig186, Contig16420, Contig2306, Contig167, Contig16446, Contig5484, Contig5880, Contig22646, Contig205, Contig843, Contig5321, Contig20187, Contig22566, Contig1846, Contig12656, Contig13822, Con…
A09140 Cellular Processes	Cellular Processes	81	1664	81	1665	0.951351	1.0006	10.0368	[Contig5176, Contig16776, Contig10391, Contig4122, Contig7116, Contig5851, Contig2265, Contig21446, Contig7152, Contig14709, Contig2827, Contig12527, Contig11995, Contig12326, Contig9737, Contig13898, Contig186, Contig16420, Contig2306, Contig167, Contig16446, Contig5484, Contig5880, Contig22646, Contig205, Contig843, Contig5321, Contig20187, Contig22566, Contig1846, Contig12656, Contig13822, Con…
04144 Endocytosis	Cellular Processes	27	1664	27	1665	0.983784	1.0006	3.70676	[Contig3493, Contig5851, Contig21446, Contig21980, Contig14529, Contig12527, Contig1111, Contig11995, Contig9737, Contig17176, Contig16420, Contig167, Contig5484, Contig205, Contig843, Contig15030, Contig22566, Contig21576, Contig7161, Contig19060, Contig16072, Contig12656, Contig1145, Contig45, Contig6359, Contig13266, Contig3109]
04145 Phagosome	Cellular Processes	25	1664	25	1665	0.984985	1.0006	3.52257	[Contig16776, Contig10391, Contig3892, Contig912, Contig21664, Contig22874, Contig7292, Contig7050, Contig2827, Contig9518, Contig3611, Contig11138, Contig13898, Contig4547, Contig186, Contig2306, Contig16446, Contig5880, Contig18846, Contig16305, Contig12160, Contig19188, Contig12699, Contig10451, Contig1645]
04146 Peroxisome	Cellular Processes	22	1664	22	1665	0.986787	1.0006	3.20326	[Contig13683, Contig6287, Contig17997, Contig18647, Contig22646, Contig4122, Contig7116, Contig678, Contig2265, Contig5321, Contig20187, Contig1846, Contig14709, Contig13822, Contig12326, Contig3146, Contig13119, Contig11642, Contig19786, Contig16001, Contig17224, Contig2778]
04136 Autophagy - other	Cellular Processes	7	1664	7	1665	0.995796	1.0006	1.79584	[Contig5176, Contig2044, Contig10245, Contig7152, Contig17322, Contig4811, Contig16256]
A09150 Organismal Systems	Organismal Systems	56	1664	56	1665	0.966366	1.0006	6.17889	[Contig15881, Contig15163, Contig9691, Contig21245, Contig2946, Contig10865, Contig8605, Contig4203, Contig4642, Contig17078, Contig8723, Contig2667, Contig12202, Contig10221, Contig16203, Contig6451, Contig9320, Contig7743, Contig8313, Contig1919, Contig20661, Contig22766, Contig1607, Contig18352, Contig17222, Contig6858, Contig6165, Contig16754, Contig22714, Contig4464, Contig23243, Contig6360,…
B 09159 Environmental adaptation	Organismal Systems	56	1664	56	1665	0.966366	1.0006	6.17889	[Contig15881, Contig15163, Contig9691, Contig21245, Contig2946, Contig10865, Contig8605, Contig4203, Contig4642, Contig17078, Contig8723, Contig2667, Contig12202, Contig10221, Contig16203, Contig6451, Contig9320, Contig7743, Contig8313, Contig1919, Contig20661, Contig22766, Contig1607, Contig18352, Contig17222, Contig6858, Contig6165, Contig16754, Contig22714, Contig4464, Contig23243, Contig6360,…
04626 Plant-pathogen interaction	Organismal Systems	45	1664	45	1665	0.972973	1.0006	4.66585	[Contig6165, Contig15881, Contig15163, Contig22714, Contig4464, Contig23243, Contig6360, Contig9691, Contig21245, Contig2946, Contig1715, Contig10865, Contig8605, Contig4203, Contig4642, Contig12107, Contig13996, Contig2368, Contig11699, Contig17078, Contig18268, Contig2667, Contig15017, Contig10221, Contig16203, Contig6451, Contig19734, Contig9320, Contig7743, Contig8730, Contig1919, Contig20661…
04712 Circadian rhythm - plant	Organismal Systems	11	1664	11	1665	0.993393	1.0006	2.22985	[Contig12285, Contig16754, Contig11394, Contig15197, Contig17957, Contig8313, Contig10611, Contig16880, Contig8723, Contig12202, Contig21421]
B 09182 Protein families: genetic information processing	Brite Hierarchies	947	1664	947	1665	0.431231	1.0006	90.9898	[Contig893, Contig651, Contig17347, Contig892, Contig1051, Contig19527, Contig15163, Contig3230, Contig22934, Contig3233, Contig21840, Contig657, Contig20752, Contig10948, Contig1298, Contig5415, Contig17351, Contig17594, Contig16021, Contig19772, Contig3238, Contig640, Contig19999, Contig22927, Contig21839, Contig2372, Contig1043, Contig16490, Contig2377, Contig5401, Contig5644, Contig7828, Cont…
B 09183 Protein families: signaling and cellular processes	Brite Hierarchies	267	1664	267	1665	0.83964	1.0006	44.291	[Contig17589, Contig10391, Contig9458, Contig653, Contig22934, Contig2265, Contig14192, Contig7152, Contig20510, Contig9691, Contig2946, Contig16141, Contig13, Contig18683, Contig13898, Contig16145, Contig11113, Contig13671, Contig20987, Contig5880, Contig2377, Contig12457, Contig16495, Contig17222, Contig17224, Contig15720, Contig18798, Contig3109, Contig6287, Contig9432, Contig16711, Contig1506…
04131 Membrane trafficking	Brite Hierarchies	173	1664	173	1665	0.896096	1.0006	31.5127	[Contig10271, Contig892, Contig20915, Contig22934, Contig21840, Contig21446, Contig7152, Contig5092, Contig9691, Contig2946, Contig2827, Contig11995, Contig3751, Contig5016, Contig15835, Contig9616, Contig9737, Contig13, Contig17077, Contig3995, Contig16420, Contig16145, Contig2306, Contig13498, Contig5484, Contig11098, Contig5000, Contig15055, Contig807, Contig12739, Contig21284, Contig13822, Co…
03036 Chromosome and associated proteins	Brite Hierarchies	152	1664	152	1665	0.908709	1.0006	27.3911	[Contig893, Contig17347, Contig14750, Contig10271, Contig14474, Contig10391, Contig20915, Contig3230, Contig9699, Contig21209, Contig7152, Contig10829, Contig20752, Contig22773, Contig2946, Contig20080, Contig3751, Contig14229, Contig17351, Contig10148, Contig13898, Contig12443, Contig16145, Contig17511, Contig13671, Contig11098, Contig18703, Contig21839, Contig12061, Contig20628, Contig769, Cont…
04147 Exosome	Brite Hierarchies	140	1664	140	1665	0.915916	1.0006	21.4731	[Contig10391, Contig17624, Contig13142, Contig9458, Contig22934, Contig14192, Contig21446, Contig7152, Contig9691, Contig2946, Contig11995, Contig9737, Contig13, Contig17077, Contig18683, Contig3511, Contig13898, Contig16145, Contig2306, Contig13671, Contig5484, Contig5880, Contig23616, Contig22641, Contig22094, Contig12457, Contig16495, Contig17222, Contig3109, Contig1327, Contig6287, Contig7534…
03019 Messenger RNA biogenesis	Brite Hierarchies	124	1664	124	1665	0.925526	1.0006	17.7533	[Contig8520, Contig14474, Contig10391, Contig16812, Contig21209, Contig2023, Contig7152, Contig10948, Contig14507, Contig12604, Contig5415, Contig13, Contig16021, Contig13898, Contig22927, Contig127, Contig7028, Contig9964, Contig8754, Contig23616, Contig22126, Contig23612, Contig5401, Contig10033, Contig8639, Contig22316, Contig15063, Contig4663, Contig6564, Contig17808, Contig918, Contig7819, C…
03041 Spliceosome	Brite Hierarchies	104	1664	104	1665	0.937538	1.0006	16.485	[Contig7156, Contig9850, Contig257, Contig14628, Contig16021, Contig15437, Contig18701, Contig6177, Contig22927, Contig127, Contig9964, Contig22889, Contig7381, Contig1208, Contig13789, Contig6853, Contig7828, Contig11001, Contig4715, Contig19886, Contig8639, Contig19789, Contig21348, Contig18617, Contig22316, Contig14250, Contig21867, Contig6564, Contig912, Contig22951, Contig23129, Contig6040, …
03011 Ribosome	Brite Hierarchies	100	1664	100	1665	0.93994	1.0006	15.2559	[Contig17867, Contig17748, Contig3233, Contig657, Contig23107, Contig3915, Contig23590, Contig15439, Contig17870, Contig10264, Contig18842, Contig2305, Contig5085, Contig14483, Contig13153, Contig5520, Contig22009, Contig1043, Contig23456, Contig22643, Contig16808, Contig21670, Contig13822, Contig1202, Contig17189, Contig18159, Contig17249, Contig18219, Contig20259, Contig4782, Contig510, Contig2…
04121 Ubiquitin system	Brite Hierarchies	94	1664	94	1665	0.943544	1.0006	13.2725	[Contig14794, Contig6385, Contig21205, Contig20915, Contig4363, Contig3156, Contig9170, Contig339, Contig10829, Contig2309, Contig22021, Contig19295, Contig1012, Contig3751, Contig5016, Contig15438, Contig10148, Contig19211, Contig13975, Contig19772, Contig10660, Contig12443, Contig13697, Contig780, Contig14146, Contig2823, Contig20667, Contig8990, Contig21710, Contig11965, Contig20392, Contig119…
02000 Transporters	Brite Hierarchies	86	1664	86	1665	0.948348	1.0006	11.7707	[Contig17589, Contig19449, Contig3151, Contig13142, Contig210, Contig22217, Contig3670, Contig653, Contig2265, Contig22854, Contig10628, Contig22183, Contig10669, Contig8649, Contig16141, Contig6028, Contig10467, Contig5018, Contig5617, Contig11113, Contig19336, Contig17611, Contig11294, Contig20987, Contig16645, Contig22646, Contig6532, Contig14283, Contig6333, Contig8037, Contig22968, Contig224…
01002 Peptidases and inhibitors	Brite Hierarchies	76	1664	76	1665	0.954354	1.0006	8.75516	[Contig12175, Contig8443, Contig6187, Contig12131, Contig17589, Contig12250, Contig17748, Contig3593, Contig1812, Contig21092, Contig23230, Contig20480, Contig17195, Contig17594, Contig17550, Contig4689, Contig18444, Contig13697, Contig15631, Contig16446, Contig19833, Contig6532, Contig4396, Contig722, Contig17739, Contig7063, Contig21039, Contig23013, Contig22641, Contig20392, Contig13107, Conti…
03029 Mitochondrial biogenesis	Brite Hierarchies	73	1664	73	1665	0.956156	1.0006	7.75957	[Contig651, Contig12131, Contig1051, Contig210, Contig3670, Contig9691, Contig21092, Contig22182, Contig8605, Contig3158, Contig9616, Contig15516, Contig6028, Contig12125, Contig13498, Contig59, Contig19999, Contig11294, Contig17898, Contig21513, Contig8711, Contig766, Contig14283, Contig6695, Contig21630, Contig21112, Contig22048, Contig7063, Contig21284, Contig10879, Contig2377, Contig8878, Con…
03000 Transcription factors	Brite Hierarchies	71	1664	71	1665	0.957357	1.0006	7.48157	[Contig211, Contig22859, Contig13187, Contig15960, Contig12330, Contig6144, Contig15881, Contig15163, Contig17903, Contig22417, Contig8884, Contig16818, Contig21120, Contig20031, Contig3958, Contig10308, Contig4969, Contig17273, Contig1298, Contig15439, Contig9418, Contig17794, Contig11473, Contig3359, Contig19578, Contig16103, Contig8036, Contig201, Contig9243, Contig18749, Contig20661, Contig10…
01001 Protein kinases	Brite Hierarchies	69	1664	69	1665	0.958559	1.0006	7.22342	[Contig21329, Contig177, Contig20638, Contig21962, Contig5490, Contig10706, Contig18044, Contig9616, Contig4642, Contig4763, Contig17, Contig7837, Contig16025, Contig4846, Contig2746, Contig6451, Contig20108, Contig19437, Contig20745, Contig18703, Contig16447, Contig1919, Contig20983, Contig7381, Contig2699, Contig16256, Contig17346, Contig7704, Contig312, Contig23002, Contig9393, Contig35, Conti…
03110 Chaperones and folding catalysts	Brite Hierarchies	68	1664	68	1665	0.959159	1.0006	6.97871	[Contig19328, Contig14750, Contig5493, Contig10071, Contig6068, Contig610, Contig21565, Contig9691, Contig1812, Contig3158, Contig15516, Contig17594, Contig59, Contig16446, Contig17898, Contig2372, Contig16328, Contig8711, Contig444, Contig22048, Contig602, Contig11848, Contig16490, Contig15969, Contig8878, Contig3425, Contig4954, Contig1645, Contig19447, Contig9849, Contig16851, Contig16831, Con…
03009 Ribosome biogenesis	Brite Hierarchies	55	1664	55	1665	0.966967	1.0006	5.82943	[Contig16412, Contig7673, Contig16776, Contig5371, Contig19527, Contig579, Contig6421, Contig16937, Contig21051, Contig5139, Contig5732, Contig13895, Contig14025, Contig640, Contig8234, Contig5441, Contig16969, Contig5080, Contig8274, Contig16770, Contig18111, Contig10033, Contig2459, Contig14433, Contig17205, Contig16556, Contig12110, Contig11065, Contig21107, Contig3330, Contig7611, Contig876, …
01009 Protein phosphatases and associated proteins	Brite Hierarchies	53	1664	53	1665	0.968168	1.0006	5.52118	[Contig12131, Contig5176, Contig21007, Contig19527, Contig21209, Contig6421, Contig2584, Contig20793, Contig9093, Contig818, Contig7152, Contig9691, Contig2946, Contig5217, Contig19971, Contig18244, Contig2983, Contig19211, Contig19059, Contig13850, Contig1811, Contig16203, Contig762, Contig21839, Contig23612, Contig20101, Contig18352, Contig17222, Contig7946, Contig16556, Contig9992, Contig16999…
03400 DNA repair and recombination proteins	Brite Hierarchies	52	1664	52	1665	0.968769	1.0006	5.37922	[Contig16812, Contig22976, Contig975, Contig22417, Contig15481, Contig4244, Contig15957, Contig19772, Contig13697, Contig19851, Contig18703, Contig8792, Contig6610, Contig23219, Contig3068, Contig21475, Contig22722, Contig10638, Contig2539, Contig14358, Contig7627, Contig7946, Contig17786, Contig5074, Contig19824, Contig10092, Contig22555, Contig9393, Contig19630, Contig16286, Contig14688, Contig…
03021 Transcription machinery	Brite Hierarchies	47	1664	47	1665	0.971772	1.0006	4.882	[Contig14178, Contig16896, Contig9432, Contig8341, Contig19549, Contig16877, Contig16812, Contig15063, Contig4244, Contig20353, Contig17808, Contig11918, Contig21544, Contig21782, Contig6708, Contig19098, Contig15957, Contig8649, Contig5217, Contig19971, Contig3238, Contig2800, Contig15532, Contig1811, Contig14067, Contig20369, Contig10162, Contig6610, Contig23219, Contig7105, Contig21475, Contig…
04812 Cytoskeleton proteins	Brite Hierarchies	38	1664	38	1665	0.977177	1.0006	4.20784	[Contig10391, Contig7675, Contig912, Contig22874, Contig20950, Contig20510, Contig9472, Contig7050, Contig21640, Contig2309, Contig12309, Contig11417, Contig19155, Contig9518, Contig14229, Contig17077, Contig2565, Contig3611, Contig11138, Contig13898, Contig6805, Contig10461, Contig2922, Contig17414, Contig20106, Contig15870, Contig18846, Contig16305, Contig6597, Contig22587, Contig22345, Contig2…
03032 DNA replication proteins	Brite Hierarchies	32	1664	32	1665	0.980781	1.0006	3.97971	[Contig19824, Contig22515, Contig22417, Contig21944, Contig9875, Contig21867, Contig21142, Contig3737, Contig19694, Contig19630, Contig14688, Contig18344, Contig8575, Contig5064, Contig7881, Contig8892, Contig20628, Contig1186, Contig22722, Contig21578, Contig22392, Contig1803, Contig17084, Contig12439, Contig7603, Contig14877, Contig19423, Contig12432, Contig4338, Contig17883, Contig3601, Contig…
03051 Proteasome	Brite Hierarchies	28	1664	28	1665	0.983183	1.0006	3.77185	[Contig6187, Contig21249, Contig15440, Contig3593, Contig9216, Contig22511, Contig9070, Contig9691, Contig717, Contig20480, Contig11935, Contig15878, Contig17812, Contig3068, Contig18927, Contig17739, Contig21934, Contig21039, Contig23013, Contig19060, Contig2553, Contig9506, Contig45, Contig2699, Contig3624, Contig5902, Contig15864, Contig6637]
03012 Translation factors	Brite Hierarchies	27	1664	27	1665	0.983784	1.0006	3.70676	[Contig21448, Contig1051, Contig5135, Contig18638, Contig977, Contig20555, Contig5293, Contig8605, Contig13, Contig11678, Contig12743, Contig19059, Contig13211, Contig12089, Contig17876, Contig18249, Contig7341, Contig16969, Contig569, Contig9162, Contig2959, Contig15829, Contig12337, Contig5348, Contig3960, Contig1007, Contig19227]
03016 Transfer RNA biogenesis	Brite Hierarchies	25	1664	25	1665	0.984985	1.0006	3.52257	[Contig11065, Contig10093, Contig3431, Contig20594, Contig20296, Contig8909, Contig21393, Contig13558, Contig5316, Contig18780, Contig13, Contig4688, Contig6725, Contig5142, Contig5483, Contig1083, Contig13271, Contig6895, Contig1141, Contig14380, Contig9383, Contig2959, Contig23381, Contig5309, Contig2799]
01007 Amino acid related enzymes	Brite Hierarchies	19	1664	19	1665	0.988589	1.0006	2.89711	[Contig5142, Contig5483, Contig15101, Contig1083, Contig6895, Contig1251, Contig686, Contig10093, Contig3431, Contig4761, Contig4442, Contig20594, Contig8351, Contig20794, Contig9309, Contig10116, Contig15953, Contig5309, Contig6725]
04031 GTP-binding proteins	Brite Hierarchies	18	1664	18	1665	0.989189	1.0006	2.82053	[Contig17149, Contig5484, Contig11065, Contig15122, Contig12160, Contig2790, Contig5851, Contig20716, Contig21664, Contig9270, Contig2605, Contig2638, Contig16072, Contig12527, Contig3005, Contig6359, Contig11531, Contig2306]
00199 Cytochrome P450	Brite Hierarchies	16	1664	16	1665	0.99039	1.0006	2.67913	[Contig4054, Contig15187, Contig12295, Contig15363, Contig4352, Contig3585, Contig615, Contig23204, Contig19262, Contig5447, Contig1002, Contig15216, Contig10230, Contig14830, Contig19326, Contig13267]
00194 Photosynthesis proteins	Brite Hierarchies	16	1664	16	1665	0.99039	1.0006	2.67913	[Contig18623, Contig20644, Contig2361, Contig7258, Contig11193, Contig16958, Contig9142, Contig23443, Contig3884, Contig3993, Contig11378, Contig2674, Contig5885, Contig2259, Contig10024, Contig15235]
01004 Lipid biosynthesis proteins	Brite Hierarchies	13	1664	13	1665	0.992192	1.0006	2.40635	[Contig8200, Contig6287, Contig7022, Contig17317, Contig21887, Contig54, Contig5872, Contig2395, Contig4630, Contig23148, Contig5509, Contig7812, Contig16550]
01006 Prenyltransferases	Brite Hierarchies	8	1664	8	1665	0.995195	1.0006	1.87488	[Contig7145, Contig709, Contig15807, Contig766, Contig21393, Contig4574, Contig11018, Contig5758]
00537 Glycosylphosphatidylinositol (GPI)-anchored proteins	Brite Hierarchies	6	1664	6	1665	0.996396	1.0006	1.68192	[Contig16446, Contig3892, Contig19188, Contig10451, Contig4547, Contig1645]
04040 Ion channels	Brite Hierarchies	3	1664	3	1665	0.998198	1.0006	1.38566	[Contig17119, Contig12817, Contig2377]
01005 Lipopolysaccharide biosynthesis proteins	Brite Hierarchies	2	1664	2	1665	0.998799	1.0006	1.25444	[Contig15064, Contig7416]
02044 Secretion system	Brite Hierarchies	2	1664	2	1665	0.998799	1.0006	1.25444	[Contig373, Contig1832]
04090 CD molecules	Brite Hierarchies	2	1664	2	1665	0.998799	1.0006	1.25444	[Contig19449, Contig13142]
02042 Bacterial toxins	Brite Hierarchies	2	1664	2	1665	0.998799	1.0006	1.25444	[Contig9555, Contig1326]
04990 Domain-containing proteins not elsewhere classified	Brite Hierarchies	2	1664	2	1665	0.998799	1.0006	1.25444	[Contig17176, Contig13266]
01008 Polyketide biosynthesis proteins	Brite Hierarchies	1	1664	1	1665	0.999399	1.0006	1.13373	[Contig15337]
04030 G protein-coupled receptors	Brite Hierarchies	1	1664	1	1665	0.999399	1.0006	1.13373	[Contig16826]
00535 Proteoglycans	Brite Hierarchies	1	1664	1	1665	0.999399	1.0006	1.13373	[Contig6927]
02048 Prokaryotic defense system	Brite Hierarchies	1	1664	1	1665	0.999399	1.0006	1.13373	[Contig2565]
00536 Glycosaminoglycan binding proteins	Brite Hierarchies	1	1664	1	1665	0.999399	1.0006	1.13373	[Contig1812]
04091 Lectins	Brite Hierarchies	1	1664	1	1665	0.999399	1.0006	1.13373	[Contig7292]
A09180 Brite Hierarchies	Brite Hierarchies	1265	1664	1266	1665	1	0.999811	1.00957	[Contig893, Contig651, Contig17589, Contig17347, Contig892, Contig1051, Contig19527, Contig15163, Contig3230, Contig653, Contig22934, Contig3233, Contig21840, Contig657, Contig20510, Contig20752, Contig10948, Contig10706, Contig1298, Contig5415, Contig17351, Contig17594, Contig16021, Contig18683, Contig19772, Contig18444, Contig3238, Contig7837, Contig16025, Contig640, Contig19999, Contig20987, C…
01003 Glycosyltransferases	Brite Hierarchies	39	1664	40	1665	1	0.975586	1.00957	[Contig8264, Contig7011, Contig7533, Contig19926, Contig14393, Contig2660, Contig6684, Contig22897, Contig8020, Contig6061, Contig19232, Contig7535, Contig12762, Contig13277, Contig2603, Contig14782, Contig13870, Contig9520, Contig20624, Contig7440, Contig6670, Contig6697, Contig8411, Contig21412, Contig23142, Contig12815, Contig10219, Contig21061, Contig15968, Contig8935, Contig6635, Contig7822,…
B 09181 Protein families: metabolism	Brite Hierarchies	309	1664	310	1665	1	0.997373	1.00957	[Contig6187, Contig17589, Contig19527, Contig3593, Contig20638, Contig4442, Contig21962, Contig7152, Contig9691, Contig6061, Contig2946, Contig23230, Contig10706, Contig17594, Contig4689, Contig15953, Contig18444, Contig17, Contig10024, Contig7837, Contig16025, Contig7145, Contig20745, Contig20624, Contig762, Contig7022, Contig21839, Contig766, Contig3585, Contig8351, Contig21039, Contig20983, Co…
