# Supplementary material for: Development of simple sequence repeat markers for sugarcane from data mining of expressed sequence tags
Source: Front Plant Sci. 2023 Oct 23;14:1199210. doi: 10.3389/fpls.2023.1199210 (PMC10627005; doi:10.3389/fpls.2023.1199210)
Supplement: Supplementary file 6 [file Table_6.xlsx]

## Sheet: Sheet1
Table S6. List of all primers used in SSR marker detectionin sugarcane accessions
SSR primer	Forward primer	Reverse primer	Annealing temperature (°C）	source
ESTB135	GCAACAAGGCTGAGGAGGAAGT	CGGCGAGGAAGGAGGAGAAG	60	Sugarcane-EST SSR
ESTB43	TGGCGTCGCACATCATCCT	CGGGGAGGTAGTCGGTGAAG	60	Sugarcane-EST SSR
ESTB53	ATTGTGCATGGCGGGTGAG	GCAGGAGCTTGTCGCACTTG	60	Sugarcane-EST SSR
p-bnlg2271	GTATACCGAGCTCAGCCGAG	TAAAGGAGGTGGCGGTGACT	57	Maize Genomic-SSR
p-phi227562	ATCTCGGCTACGGCCAGA	TGATAAAGCTCAGCCACAAGG	56	Maize Genomic-SSR
p-umc1049	GTTTCCCGCTTTGTAAAATCCTGT	GCAGGAAGTTGCAGTTGTTGTTTT	57	Maize EST-SSR
p-umc1605	GGAGAAGCACGCCTTCGTATAG	CCAGGAGAGAAATCAACAAAGCAT	57	Maize EST-SSR
p-umc1714	CGACGACCTTAATTGTGTTCCTTT	CAAGGGCTCTTGCTCTTGAACTAA	57	Maize EST-SSR
p-umc1987	CGTGGGCTCCTCCTTCTTGT	ACCCTCCGAAAAGCAAGCTC	57	Maize EST-SSR
p-umc2045	GTACCGGAAGAAGAGACGGGAG	AGAACACAGCACCACCTCCTTG	60	Maize EST-SSR
p-umc2247	GAAGGATGAGCAAAGGAAGATGAA	TTAAACTGGGCCCCATAAAGTTCT	57	Maize EST-SSR
PW1-1	GACCTCACGTCCTGGTTCAC	GCGCTCCTTGACCCAGAG	60	Sugarcane-EST SSR
PW1-10	CCTATAGGCATGCCGATGGG	TTCACGATCTCCTTGAGCCC	57	Sugarcane-EST SSR
PW1-11	GCCGGTGTTAATGGAAACGG	CACGTCCTTCCTCTTCCTCG	57	Sugarcane-EST SSR
PW1-12	CGGAGGTCATCAGCGAGATC	CTGGCCATTCCACCGTAGTT	57	Sugarcane-EST SSR
PW1-13	GAGGCCGACGTCATCTGG	CTCTTCGTCGTCGCCCTC	59	Sugarcane-EST SSR
PW1-14	AGGTCGTCAAGGCAATCGAG	GAGCCCCCAAAAGACATCGA	55	Sugarcane-EST SSR
PW1-15	CGCACGCAAAAGCAAAGCAA	CGTCATCAGCGGGTACAAGT	55	Sugarcane-EST SSR
PW1-17	GCGAAAAGTGGGTCTAGCCT	CATCCCACCACTCCAAAGCT	57	Sugarcane-EST SSR
PW1-18	TCCTGCATTGCCTTCACCTC	TGCATCAGGGCCATGTACTG	None	Sugarcane-EST SSR
PW1-2	TGCAAAATCAGACGCGGAAC	CGATGGTTGCTTTCCCGTTC	55	Sugarcane-EST SSR
PW1-21	CCATGATTGCCTCACCACCT	TCACGTAGAAGCAGATGGGC	57	Sugarcane-EST SSR
PW1-22	ATCGCCACAGTGCTGTTACA	TGGATCTCGTGCTTTCGCC	55	Sugarcane-EST SSR
PW1-23	GCCCTGGTTCAAAAAGCTGG	CATCTCCATCTCGGGGCTTC	55	Sugarcane-EST SSR
PW1-26	GTTTCTTCTCCCGGCTGGAA	CATGTTCATGTCGTAGCCGC	57	Sugarcane-EST SSR
PW1-27	CTCTGCTCCGCCGCTAGC	TCTCCTTGATCAGCTGCAGC	57	Sugarcane-EST SSR
PW1-28	CGCGCTTTTATTCCCCACTG	GGAGAACTGCAGCGATCTGA	57	Sugarcane-EST SSR
PW1-29	CTGCTTTCGATCGGCTTTCC	CAGGTTGTCGACGATCCAGT	57	Sugarcane-EST SSR
PW1-3	GATCTTGCGTTGATCGGTGC	AAGCAAGTGCCCCCAATCTT	57	Sugarcane-EST SSR
PW1-31	TGGATGGATACGTGGTTGGC	CTGGTGCAGAGAGACACGAC	57	Sugarcane-EST SSR
PW1-32	AGAAGAAAGAGGAAGCCGCC	TTCAAGTCCTACGACGTGCC	56	Sugarcane-EST SSR
PW1-33	AGCCGTGTAATTACCGTGCA	TTCCTCCTCTTCTTGGTGCG	None	Sugarcane-EST SSR
PW1-34	CACCTCCACCGGTACAAGAC	TCAGCACATCGTGGCAGTAG	56	Sugarcane-EST SSR
PW1-35	GTGCTCGAGGTGTGCTACAT	ATGATGGTGCCCTCGGAGAT	56	Sugarcane-EST SSR
PW1-36	TGAGAGAGCCTGTGCAATGG	CCTCTTCCTCCTCGAACAGC	56	Sugarcane-EST SSR
PW1-37	GTCTGAGGCTTTTCCCACGA	GGTTTACCAGGACGGCTCAA	57	Sugarcane-EST SSR
PW1-4	ACCAAACGTTCTCGAGGCTT	CCTTGGGAACGAGAAGCTGT	55	Sugarcane-EST SSR
PW1-40	CTCCCCACCACCGACTACTA	CCCTCTCGTTGTACATGGGG	56	Sugarcane-EST SSR
PW1-41	CCTCAGCTCAGATTCAGCCC	CTGCATCACAGTACCCAGCA	60	Sugarcane-EST SSR
PW1-42	CTACATCATCAACAGCGCGC	CGTGATGAAGACGGTGAGGT	56	Sugarcane-EST SSR
PW1-43	GTTGAAGACCAGCAGCTCCT	TCCTTGAGCATGTGGAGCAG	57	Sugarcane-EST SSR
PW1-45	TCCTAGTGCACGATGCTGAC	ATACGGGTCCGGATTTCACG	57	Sugarcane-EST SSR
PW1-46	CCGACGTCTGAACAAACAGC	CCTTCAGCACCGATCCTCTC	57	Sugarcane-EST SSR
PW1-47	CCACAGCCAACTTCGTACCT	CTGGTGGACGAGTCATCCTC	57	Sugarcane-EST SSR
PW1-48	CACGAATCACAACCAGCTCA	CCCAAGGAAGAAGAGCAGGC	55	Sugarcane-EST SSR
PW1-49	GGATCGCAGCGACCTCAG	ACCAAGGCCCATCTGCTAAC	60	Sugarcane-EST SSR
PW1-5	ATCGACATCCACGAGTTCCG	CTCCTCAGCGGTGTTGAAGG	56	Sugarcane-EST SSR
PW1-50	GCCATCCGCTCCCTATTCTC	AGAAGGTCTTGCACTCGTCG	60	Sugarcane-EST SSR
PW1-51	GATCCCTTTCCAGCACCTCC	CGTGTCGTGGATGGAGTCAA	56	Sugarcane-EST SSR
PW1-52	TAATTTAACCCCACCCGGCC	GGGAACGACTTGTGGGAGAG	57	Sugarcane-EST SSR
PW1-53	TGCAGGACGAGCTCAAGAAG	GCGCTGTCGTGGTGGAAC	57	Sugarcane-EST SSR
PW1-54	ATCTCACCGGAAAAACGCCT	CCTTCCTCTTCTCCCCCACT	55	Sugarcane-EST SSR
PW1-55	GGCTCCTCTTCGATGCTGTT	TGTCGAAGAACTTGGGGTCG	56	Sugarcane-EST SSR
PW1-56	CCGGAGTTCTACAAGCCAGC	CACCTTCGCGTTCGTTGAAG	56	Sugarcane-EST SSR
PW1-57	TGCTGATCAAGAACCCGCAG	GCTTCTTCGCGCTTTCTACC	57	Sugarcane-EST SSR
PW1-58	CTTCGACGCCTTCAAGGGAT	GAGGAGAACGGGGAGGAGT	57	Sugarcane-EST SSR
PW1-59	ATGCCCCAGAGGATCCAGAT	AGGGAGAGAGACGTCTGCAG	57	Sugarcane-EST SSR
PW1-60	TCACCCCGCGCTATAAATCC	ACACCTGTTTCTTGCCCTCC	57	Sugarcane-EST SSR
PW1-64	CCAAGCCCAAGCCCAACTA	TCGCGGTGTATGGCATGTAG	57	Sugarcane-EST SSR
PW1-65	CTCAAGGTCGGGTACTACGC	GTGCTTGTGCTCCTTCTCCT	60	Sugarcane-EST SSR
PW1-66	CACCAGAGCTGTTCCCTCAG	TGGGAGAAACAGGAGGGGAT	55	Sugarcane-EST SSR
PW1-67	TTGGTCCCGTCGTTCTTCTG	TACCCTGCTGACCCATAGCT	57	Sugarcane-EST SSR
PW1-69	AAACAGAAGCAACAGCGCAC	ACGACGAGAACGCCAATTCT	55	Sugarcane-EST SSR
PW1-7	AGTGGAACGAGCAGTACACG	ATGCCCCAGAGGATCCAGAT	57	Sugarcane-EST SSR
PW1-70	CAACAGCAAATGCAGCTCCA	CAGCTCCACCTCCGAGTAGA	55	Sugarcane-EST SSR
PW1-71	TCCTCTCTTTCTCCGGCTCA	GTAGCGATCCCAGTTCGAGG	57	Sugarcane-EST SSR
PW1-73	CCCCAAAGGCCAAAACCCTA	AGGGTAGTAGTAGTCGCGCT	57	Sugarcane-EST SSR
PW1-74	CCCGTCGCACTTCTTCTTCA	CATCATGGTCCCCGTCGG	57	Sugarcane-EST SSR
PW1-76	AGAAGAAAGAGGAAGCCGCC	ATCTGGCCGTTGTGGAAGAG	57	Sugarcane-EST SSR
PW1-77	ATCCTGAACTGGATGGCGTG	GTCAGGTAGTCGTCGCTGTC	57	Sugarcane-EST SSR
PW1-79	CTTCCAGAACGGGCTCTTGG	TTAGTCACGGGTGGTGCTTC	57	Sugarcane-EST SSR
PW1-80	TGCAGGACGAGCTCAAGAAG	TCTCGGCCTACTCCAAGACA	57	Sugarcane-EST SSR
PW1-81	GACCAAGCAGGAGAAGAGGG	GCTTCTTCGCGCTTTCTACC	60	Sugarcane-EST SSR
PW1-82	TTTTACCTGGGCATCCGCAT	CTGGTCCAGGATCCAGGAGA	55	Sugarcane-EST SSR
PW1-83	CCGGGTTTCCAGTCACTGAA	GGCGACGCAATCATTCTTCC	56	Sugarcane-EST SSR
PW1-84	TGTCCTACGAGTAGCATAGTGC	ACTGAGGTTGTACTTGCTGCA	57	Sugarcane-EST SSR
PW1-85	TCAGTGCAAACCCAACAACA	AGGCTTTGGAGTAACCCAGC	None	Sugarcane-EST SSR
PW1-87	GAAGACCGTCTGGGAGAAGC	TGAGCCAGCAATCCTCCTTG	57	Sugarcane-EST SSR
PW1-88	GAGGTAAAGATCCTGGGCCG	TGGTCACCAGCAACCAAGAG	60	Sugarcane-EST SSR
PW1-9	CTGAGGAGGAGGACGAGGAG	CACAGTCGTGGTGGAGGTAC	57	Sugarcane-EST SSR
PW2-1	GATCAAGGATTTCACCGCGC	CTCCATTTCCACGAGCGAGA	57	Sugarcane-EST SSR
PW2-10	AGATGAGGAGCTCCGTGTCT	ACAGGAACGCCTTGGAGAAG	57	Sugarcane-EST SSR
PW2-12	TCCAGTCGCAGCATCCATAC	GTTGTACCCGTCCACCAGG	57	Sugarcane-EST SSR
PW2-13	ACATGCCTTCAGTCGAGGTG	CACCGTAGTAGTCACCACCG	57	Sugarcane-EST SSR
PW2-15	AAATCTGCTGGCGAATCCCA	TTTCAGGCGGACAACCTAGC	55	Sugarcane-EST SSR
PW2-17	CTGGTCTCCTTCCGCTTCC	AATCGCTAACACAGGCAGGT	60	Sugarcane-EST SSR
PW2-2	GGACCTCATCATGGTGGACG	CTCCCGTTGCTGTTTCCACT	57	Sugarcane-EST SSR
PW2-21	CTGGTCTCCTTCCGCTTCC	GGGAGGGCTAGCTTGTACAC	62	Sugarcane-EST SSR
PW2-23	TCCACTTCCTCTCCCACCTC	CCATTGCTGGGTGTAGGAGG	60	Sugarcane-EST SSR
PW2-24	ATACAGGCACCTTGAGAGCG	CTCTAGATGTCCGCGACGAG	57	Sugarcane-EST SSR
PW2-25	CAATCCGACATGCACCCAAC	TTCCGGAGCTCATGGAAAGG	55	Sugarcane-EST SSR
PW2-26	TCCCTCTCCTCCTCTTGCTC	TGGTCCATGAGCCAGTAGGA	57	Sugarcane-EST SSR
PW2-27	ACGACGAACCTGACACACAA	GTTGTACCCGTCCACCAGG	55	Sugarcane-EST SSR
PW2-28	GATGACGGAGAGGGAGGAGT	GTTGTACCCGTCCACCAGG	60	Sugarcane-EST SSR
PW2-29	CTAGTGGGAAGCCATGGAGC	GCTGACCATTGACGGATCCA	60	Sugarcane-EST SSR
PW2-3	GGCCTGGTGAATCCAACTGA	GACGACGAGCCAGAGCAG	56	Sugarcane-EST SSR
PW2-30	GCCCAGAAGCTCCTGAAGTT	AGCTTTATTCCGGTCCGACG	55	Sugarcane-EST SSR
PW2-33	GTCGAATCCCTTCCAGACCC	CGGCGGTACACCATCTACAA	57	Sugarcane-EST SSR
PW2-4	CTGGTCTCCTTCCGCTTCC	CACCTTCACCTCAGCCCTC	62	Sugarcane-EST SSR
PW2-5	AGTACCTGCATGGCTCTTGC	CGACTCCACCACCCCATAAC	57	Sugarcane-EST SSR
PW2-6	CCTCTCCGAGATCGTCCTCA	CTTGCACAGCGGCTTCAATT	57	Sugarcane-EST SSR
PW2-7	GAAGCCGGAAGACAAGACCA	CGTAGTAGAGGTGGGCGATG	57	Sugarcane-EST SSR
PW2-8	GCGAGATCGAGCTCCAGATC	GGTCTCTATGTCCATGGGCG	55	Sugarcane-EST SSR
PW2-9	TCCTGTTCGTTCTCGATGCA	TCCGTCGTGTACAGCATCAG	55	Sugarcane-EST SSR
PW3-1	ATGGTTGGTGACTGGTGAGC	AGTACCCTACTCGCTCTGCA	56	Sugarcane-EST SSR
PW3-10	CTCTGTCCCTCTCTCTCGCT	AACTTGACCTTGACGCGGAT	55	Sugarcane-EST SSR
PW3-11	GTTGCAAGGCCTGGTAAAGC	TTCGCTGCATATGGCTTTGG	55	Sugarcane-EST SSR
PW3-12	TCCTTTCAGCTTTGTTGCGC	ATCTAACCAGCAGCGTCACC	55	Sugarcane-EST SSR
PW3-13	CTCGATCTTTCTTCCCGGCC	TTCACGCTCATCACCGTCTC	57	Sugarcane-EST SSR
PW3-14	CTCCCCACCACCGACTACTA	TACAGAAGCAAACGGGTCCG	57	Sugarcane-EST SSR
PW3-17	CTAATCGCCGCCAAATGCC	CAGAAGCGGCAACAACTTCC	57	Sugarcane-EST SSR
PW3-18	GAGTTCTGGCAGTTCAGCGA	GTGGTGGGGAGGTTGTTGTA	57	Sugarcane-EST SSR
PW3-19	TGTGCAGACGGCTCAAGG	CAGGCGTCCCACTTCATCTT	57	Sugarcane-EST SSR
PW3-20	GAGATCCTCAAGCTCGCCTG	CCTTGGGCTCCGACTTGG	60	Sugarcane-EST SSR
PW3-21	GGCGCTGACAGAAGAGAGAG	GCCTGCTTACGCCAAAGAAG	57	Sugarcane-EST SSR
PW3-22	CGCACAGTAAGCCAGAGACT	CGTCCAACTCGCACTAGCTT	57	Sugarcane-EST SSR
PW3-24	TCAAGCAGGTCGTCCAGATG	GGGAAGTCCAGTATGCTCGG	57	Sugarcane-EST SSR
PW3-25	GCCTGGAGGAGGAGATAGCT	CGAGTATCCACCGAAGCCTG	60	Sugarcane-EST SSR
PW3-26	ATGTGGCGAAGGAAGACGAG	AGAGGGCTTTCATCGCGATT	55	Sugarcane-EST SSR
PW3-27	CAACATCCAGCATGCAGTGG	GCCTGTCCTATCCGAACAGC	57	Sugarcane-EST SSR
PW3-28	AGAAGGCAGAGGAGACGCTA	TATGCCCGCTCCTCTGATCT	57	Sugarcane-EST SSR
PW3-29	GGAGCCGAACTTTCTCGACA	ACTTCTAATACTGGTAATTTACAAGCA	55	Sugarcane-EST SSR
PW3-3	ATCCTGAACTGGATGGCGTG	TAGTCACGGGTGCTGTTTCC	57	Sugarcane-EST SSR
PW3-30	GCACCCTGAGCCTTATTGGA	TGGGCCGATTCATATGGTGG	57	Sugarcane-EST SSR
PW3-31	CCCTAGATCAGTGGACCGGA	TGATGGAGCCGTCCTTTTCC	57	Sugarcane-EST SSR
PW3-32	GACGCTATACACCACAGCCA	ATGACTGCTCGTATCTCGCG	57	Sugarcane-EST SSR
PW3-33	TCCCTACCACGCCTACTACC	GATGATGTCCAGCTCCTCCC	60	Sugarcane-EST SSR
PW3-34	CACCAACCAGTCCCCAGTTG	ATCTTCCCCTTGATCTGGCC	57	Sugarcane-EST SSR
PW3-36	CCGTCCCATGGTCACCTTC	TGACCTTGTCCATGAGGTGC	57	Sugarcane-EST SSR
PW3-37	TACCGGGGTCGAACATTGTG	CCCAGGCTTTTTGGAGGTGA	57	Sugarcane-EST SSR
PW3-38	AAATAATCCCCACCTCCCGC	ATGGTGCCGATGTTGACGT	57	Sugarcane-EST SSR
PW3-39	TGTCGAACATGGTACTGGGC	AATGTTGCGTCTGCCAGAAG	None	Sugarcane-EST SSR
PW3-40	CCCCGTACTGAGAGCCAAAG	GTGTCAGGTGCCTTCTCACA	57	Sugarcane-EST SSR
PW3-41	TCAGAGGCATGGCTGTGATC	ATCTCGTCCATGGTGCCTTG	56	Sugarcane-EST SSR
PW3-5	TCGCAGTTCATGGACAAGCA	GGATGGGCTGGAAGTCGTAG	55	Sugarcane-EST SSR
PW3-6	GCAGCATGAAAACACCGACA	GTCAGGCTCTTCCTCAGCAG	55	Sugarcane-EST SSR
PW3-7	TTCTCGAGCTGAGTTGAGCG	CGCATGGGGTTGTCGATGTA	57	Sugarcane-EST SSR
sam06300	GGTTCTCCTTCTCTTCGTCT	GAAGAAGAAGAGCTCCTTCC	55	sorghum Genomic-SSR
SB1865	TGGGGAGAGGTAAGAGCTCCTTTT	TTCTGGCCATAGTAGTCGTCGTCA	60	sorghum Genomic-SSR
SB2387	AAGGTCAGTAGCTCGCATGATTCC	AAGTTTTGTCACCCGTGCAGATTT	57	sorghum Genomic-SSR
SB2464	GCGAACGAATAGAGATGGAGGAGA	AGGATGGAGATGATGAGATGAGGG	60	sorghum Genomic-SSR
SB2922	AATCCTTACCGATGGAAGGTCTCC	AAGCCCTTCTCCATCTCGTCATC	60	sorghum Genomic-SSR
SB525	CCAATCTCCTCCGTCCTCATACAC	AGATACTTATGCAGCGGTGTGGGT	60	sorghum Genomic-SSR
SB607	CAACCATTTCTACATTGGCAACCA	ATGTCGTCGATTGAAGAAGAAGGC	57	sorghum Genomic-SSR
SCESSR0061	GGGCTCCACTCTCACGGTC	AGGGAGAAGTGCTGGTCGC	62	Sugarcane-EST SSR
SCESSR0159	CCACAAGCCTAATACAGCTCAACA	GGCCGCCTTCTCCTTAGTG	59	Sugarcane-EST SSR
SCESSR0171	AGAGCAAGAAGCCGAGGAGG	CTCGAACACCTCGAAGTCGG	60	Sugarcane-EST SSR
SCESSR0317	CCAAAGAATTCCCTCCCCCT	CGGGCTGAGACAAGCAAAAC	57	Sugarcane-EST SSR
SCESSR0322	TGGCTGGAACTAGGAAGGCA	GCAGGTAGTTGGGCATCAGC	57	Sugarcane-EST SSR
SCESSR0503	GCAGTCGAAAGTGAAACGGC	AGTTCGACTCCCTGCACGAC	57	Sugarcane-EST SSR
SCESSR0688	TTCGTGCTCGTCCTCAACAA	ATTAATGCTGCGCGTCGTCT	55	Sugarcane-EST SSR
SCESSR0707	GAAGCCCCTCAAGTTCGACA	TGGAGCAGCCAGTCACTGAT	57	Sugarcane-EST SSR
SCESSR0731	ATGATGGTTACGGCGTGGTC	CCAGCTTGTTCTCCACCTCG	57	Sugarcane-EST SSR
SCESSR0805	TGGCCATGTCTTGGTCAGAT	CACACCATCATACCCATATATCCA	55	Sugarcane-EST SSR
SCESSR0941	CACTTCGGGTGGTCCAACA	GATGATGCTGTCGATGGTGC	57	Sugarcane-EST SSR
SCESSR0950	TCGAGACCAAGCCTCCTCTG	TCACCACGCTCACGTACAGG	60	Sugarcane-EST SSR
SCESSR0957	TCGTCCTGCTCCTCCTCATC	GGGATGTCGTCGGAGTTGTC	60	Sugarcane-EST SSR
SCESSR0968	GATGGTCCTGGACTTCGTCG	GCACTGCCATTCCCAATTTC	55	Sugarcane-EST SSR
SCESSR1023	CACAACCTTCTGGTCAGGGC	CACCACCACCATAACCCTGG	60	Sugarcane-EST SSR
SCESSR1049	CGCTCAAGGAGGAGGTCGTA	GAGCTGCTCCCCGAGGTACT	60	Sugarcane-EST SSR
SCESSR1074	GAGGAGGAGGTGAGCATGGA	TACCAGGGCGAGAAGGAGGT	60	Sugarcane-EST SSR
SCESSR1116	CACACCCGTGTTTCCTCCAT	ATTGCCGTGGCCATAAAATG	52	Sugarcane-EST SSR
SCESSR1133	CAGGGAGCAGCAGCAGAAAC	GCCATGTAGCCCCGGAAC	60	Sugarcane-EST SSR
SCESSR1277	AAGCAATCCGCAAACCCTTT	AAGGTGGAGTAGAGCGTGCG	52	Sugarcane-EST SSR
SCESSR1631	CAGGTCGCTCGGCCTCTAC	CGGTCGTCTCTTCCTCCTCC	62	Sugarcane-EST SSR
SCESSR1860	CGTCAAGTTCGACGACATGG	ATGGGGTGTTTGTCGTCCTG	57	Sugarcane-EST SSR
SCESSR2155	GCCTCCTCTTCGTCCTCCTC	ACAGGATGAGGAACGCCAAC	57	Sugarcane-EST SSR
SCESSR2371	GTGCAGCCTCCCTCTCCC	CCAGGTCTGGCTGGAGTGAG	62	Sugarcane-EST SSR
SCESSR2399	GTTTTGGTCCCTTCCAGCAA	TGCGTGTACATCTTGGGTCC	55	Sugarcane-EST SSR
SCESSR2545	TGCTTCCCCTTTACTCCCTCC	TCGCCGAAAGAGGAGAAACC	57	Sugarcane-EST SSR
SCESSR2616	TTCTACCGCTCCTTCGTCCA	CCGTTTCGCCGTACTTGGTA	57	Sugarcane-EST SSR
